# Supplementary material for: (5-Meth­oxy-1H-indol-3-yl)acetonitrile
Source: Acta Crystallogr Sect E Struct Rep Online. 2011 Dec 10;68(Pt 1):o66. doi: 10.1107/S1600536811051762 (PMC3254422; doi:10.1107/S1600536811051762)
Supplement: Supplementary file 2 [file e-68-00o66-Isup2.hkl]

# 
# h,k,l, Fc-squared, Fo-squared, sigma(Fo-squared) and status flag 
# 
data_I
_shelx_title ' LYH in P2(1)/n' 
_shelx_refln_list_code          4 
_shelx_F_calc_maximum      122.72 
_exptl_crystal_F_000       392.00 
_reflns_d_resolution_high  0.7701 
 
loop_ 
 _symmetry_equiv_pos_as_xyz 
 'x, y, z' 
 '-x+1/2, y+1/2, -z+1/2' 
 '-x, -y, -z' 
 'x-1/2, -y-1/2, z-1/2' 
 
_cell_length_a     8.9242 
_cell_length_b    11.4614 
_cell_length_c     9.8886 
_cell_angle_alpha  90.000 
_cell_angle_beta  110.768 
_cell_angle_gamma  90.000 
 
_shelx_F_squared_multiplier     1.000 
 
loop_ 
 _refln_index_h 
 _refln_index_k 
 _refln_index_l 
 _refln_F_squared_calc 
 _refln_F_squared_meas 
 _refln_F_squared_sigma 
 _refln_observed_status 
   2   0   0     1764.42     1623.77     27.28 o 
   4   0   0      535.25      565.90     13.34 o 
   6   0   0        5.24        6.01      1.72 o 
   8   0   0       17.92       16.02      5.67 o 
  10   0   0        0.92       -2.36      7.80 o 
   1   1   0     3566.98     2904.25     50.04 o 
   2   1   0     3917.64     3546.28     33.12 o 
   3   1   0      436.84      430.94      8.68 o 
   4   1   0      150.19      162.85      4.50 o 
   5   1   0      291.74      316.88      7.23 o 
   6   1   0       44.75       44.83      2.44 o 
   7   1   0      143.00      130.36      8.42 o 
   8   1   0      136.86      123.56      9.12 o 
   9   1   0        0.47        1.28      3.57 o 
  10   1   0        3.59        5.42      4.33 o 
   0   2   0      182.62      154.15      4.24 o 
   1   2   0     1204.64     1110.11     25.87 o 
   2   2   0      702.18      622.42     14.02 o 
   3   2   0       80.37       83.52      3.17 o 
   4   2   0       14.42       14.10      1.31 o 
   5   2   0        1.22       -0.44      1.29 o 
   6   2   0      141.28      146.68      5.73 o 
   7   2   0       56.85       57.20      5.98 o 
   8   2   0       35.84       28.77      4.90 o 
   9   2   0       10.75       13.41      5.31 o 
  10   2   0        3.17       -0.57      4.09 o 
   1   3   0        7.81        7.09      0.86 o 
   2   3   0       98.60      113.89      3.46 o 
   3   3   0       16.55       12.75      1.61 o 
   4   3   0      205.23      239.85      6.50 o 
   5   3   0      114.53      107.80      3.89 o 
   6   3   0       59.44       57.13      3.20 o 
   7   3   0       19.77       17.43      4.12 o 
   8   3   0        4.93        7.19      3.73 o 
   9   3   0       10.99       11.07      4.94 o 
  10   3   0        7.42        9.37      6.41 o 
   0   4   0      633.94      561.19     16.66 o 
   1   4   0      238.96      233.87      4.30 o 
   2   4   0        3.99       10.10      1.24 o 
   3   4   0        6.83        7.07      1.36 o 
   4   4   0        9.48       17.59      2.25 o 
   5   4   0        0.67        2.00      1.43 o 
   6   4   0       15.83       10.74      1.99 o 
   7   4   0       62.61       57.63      3.81 o 
   8   4   0        3.74       13.96      5.43 o 
   9   4   0        2.28        6.39      5.40 o 
  10   4   0        0.20        4.49      5.15 o 
   1   5   0      670.12      627.88     10.96 o 
   2   5   0       18.34       13.99      1.87 o 
   3   5   0       76.41       69.83      3.14 o 
   4   5   0      210.91      205.08      6.73 o 
   5   5   0       28.28       27.94      2.78 o 
   6   5   0       78.02       86.71      4.93 o 
   7   5   0      116.99      109.02      5.81 o 
   8   5   0        1.88        3.15      3.95 o 
   9   5   0        3.80        3.27      4.17 o 
  10   5   0        4.74       10.33      6.48 o 
   0   6   0      105.34       99.28      9.12 o 
   1   6   0       18.80       22.90      2.59 o 
   2   6   0      126.73      123.17      4.00 o 
   3   6   0       57.45       66.57      3.42 o 
   4   6   0      100.24      104.63      5.58 o 
   5   6   0      198.19      179.70      7.16 o 
   6   6   0       59.10       54.57      3.98 o 
   7   6   0        6.10        9.08      2.63 o 
   8   6   0        0.35        2.91      4.20 o 
   9   6   0        2.27        0.79      3.98 o 
   1   7   0       96.58      109.76      7.47 o 
   2   7   0       59.14       55.67      2.51 o 
   3   7   0       50.65       60.96      3.29 o 
   4   7   0      150.31      143.63      6.46 o 
   5   7   0        0.12        4.06      4.60 o 
   6   7   0      139.15      124.88      6.63 o 
   7   7   0        0.41        3.92      2.36 o 
   8   7   0        4.61       13.02      5.73 o 
   9   7   0        0.02        5.89      5.01 o 
   0   8   0        9.62       12.74      6.86 o 
   1   8   0        6.05        5.68      3.92 o 
   2   8   0      501.35      476.17     14.73 o 
   3   8   0       16.86       21.48      2.43 o 
   4   8   0        7.71        6.19      2.30 o 
   5   8   0       79.89       81.63      5.23 o 
   6   8   0       71.03       73.30      5.65 o 
   7   8   0        2.31        4.20      2.80 o 
   8   8   0        1.47        6.22      5.01 o 
   9   8   0        6.35       12.82      9.53 o 
   1   9   0       37.06       46.28      6.72 o 
   2   9   0        2.04        5.08      3.74 o 
   3   9   0        3.60        5.00      2.42 o 
   4   9   0       30.06       30.18      4.35 o 
   5   9   0        0.96       -1.42      2.80 o 
   6   9   0       19.80       22.07      4.73 o 
   7   9   0        6.84        9.50      4.08 o 
   8   9   0        0.84        5.10      9.74 o 
   0  10   0      210.00      255.44     21.91 o 
   1  10   0       12.97       19.11      5.36 o 
   2  10   0      171.16      177.25     12.81 o 
   3  10   0        1.95        5.67      3.94 o 
   4  10   0       12.74       15.51      5.51 o 
   5  10   0        0.45        4.90      4.18 o 
   6  10   0        3.73        6.68      4.65 o 
   7  10   0        8.76        4.56      6.61 o 
   8  10   0        3.79       17.98     11.41 o 
   1  11   0      181.07      181.46     14.76 o 
   2  11   0       17.81        9.61      4.91 o 
   3  11   0       71.34       75.61      9.08 o 
   4  11   0       16.92       12.47      5.67 o 
   5  11   0        1.03       -0.59      3.38 o 
   6  11   0        4.43        3.36      4.72 o 
   7  11   0        7.08       19.91     11.74 o 
   0  12   0      143.52      144.44     20.59 o 
   1  12   0       64.81       60.15     11.56 o 
   2  12   0        1.75        9.73      6.31 o 
   3  12   0       20.43       27.59      7.28 o 
   4  12   0       14.38       16.60      6.47 o 
   5  12   0        0.02        3.89      4.51 o 
   6  12   0        0.36        5.36      5.72 o 
   1  13   0        8.47        2.08      4.75 o 
   2  13   0      132.55      141.71     13.88 o 
   3  13   0        0.35       -2.13      5.75 o 
   4  13   0        2.51        5.35      6.55 o 
   5  13   0       13.89        4.41      5.87 o 
   0  14   0       60.57       81.69     17.33 o 
   1  14   0        0.04       -0.61      4.56 o 
   2  14   0        2.92        1.93      5.13 o 
   3  14   0       13.40       10.13      6.73 o 
 -11   0   1       19.58       19.54     18.99 o 
  -9   0   1        9.50       10.65      6.04 o 
  -7   0   1        6.39        3.50      3.51 o 
  -5   0   1      229.65      196.82      7.10 o 
  -3   0   1      103.34      100.16      9.10 o 
   1   0   1      204.15      180.48      2.49 o 
   3   0   1     1594.70     1650.90     48.63 o 
   5   0   1       35.06       38.07      5.35 o 
   7   0   1       21.40       26.05      8.85 o 
   9   0   1       23.10       11.44      7.15 o 
 -11   1   1        0.00        2.65      5.14 o 
 -10   1   1        2.61        0.08      3.09 o 
  -9   1   1        1.87        4.44      3.43 o 
  -8   1   1       51.73       53.66      5.93 o 
  -7   1   1       21.51       18.30      2.81 o 
  -6   1   1       26.96       22.80      2.19 o 
  -5   1   1      200.95      190.65      6.35 o 
  -4   1   1       11.43       12.90      1.23 o 
  -3   1   1     4506.59     4150.45     70.76 o 
  -2   1   1        0.57        0.31      0.57 o 
  -1   1   1       24.77       24.53      0.60 o 
   1   1   1       94.72       88.22      3.12 o 
   2   1   1      846.58      793.46     20.82 o 
   3   1   1     1280.10     1304.07     15.77 o 
   4   1   1      398.12      429.07     10.07 o 
   5   1   1       90.14       93.43      7.33 o 
   6   1   1       58.87       61.54      5.44 o 
   7   1   1       73.73       70.11      6.98 o 
   8   1   1        1.91       -3.23      3.23 o 
   9   1   1        7.25        7.70      6.08 o 
  10   1   1        0.02       -0.57      4.00 o 
 -11   2   1       19.25       37.04      8.37 o 
 -10   2   1        0.25        5.00      4.36 o 
  -9   2   1        0.12       -3.50      3.51 o 
  -8   2   1        0.52       10.36      6.67 o 
  -7   2   1        1.87        3.39      1.84 o 
  -6   2   1       87.15       92.63      4.01 o 
  -5   2   1       95.32       90.92      3.50 o 
  -4   2   1      511.92      501.39     15.23 o 
  -3   2   1      194.88      152.40      6.08 o 
  -2   2   1       70.21       56.02      3.20 o 
  -1   2   1     1374.10     1252.25     16.68 o 
   0   2   1     2542.85     2204.08     28.27 o 
   1   2   1      604.23      642.31     12.00 o 
   2   2   1      524.38      542.20     11.13 o 
   3   2   1        0.00       -0.31      0.80 o 
   4   2   1      708.75      742.68     12.92 o 
   5   2   1       86.79       92.32      3.27 o 
   6   2   1       22.87       24.00      4.32 o 
   7   2   1        0.07        1.26      3.10 o 
   8   2   1       20.68       29.01      5.75 o 
   9   2   1       10.47        4.07      4.43 o 
  10   2   1        0.74        4.60      5.26 o 
 -10   3   1        0.92        1.88      4.01 o 
  -9   3   1       25.85       25.36      6.52 o 
  -8   3   1       29.11       28.42      5.16 o 
  -7   3   1       16.05       23.43      2.76 o 
  -6   3   1       34.65       38.62      3.02 o 
  -5   3   1      315.92      316.22     12.22 o 
  -4   3   1       13.87       18.78      1.78 o 
  -3   3   1      105.67      102.01      4.10 o 
  -2   3   1        2.49        1.96      0.94 o 
  -1   3   1     1249.52     1256.98     14.17 o 
   0   3   1       27.05       31.93      0.89 o 
   1   3   1      320.45      303.35      9.26 o 
   2   3   1        1.54        4.50      1.14 o 
   3   3   1      983.21     1020.03     18.02 o 
   4   3   1       33.76       32.56      1.99 o 
   5   3   1       19.06       17.48      2.34 o 
   6   3   1       53.12       53.19      5.86 o 
   7   3   1       17.21       20.20      6.69 o 
   8   3   1        0.02        4.05      3.92 o 
   9   3   1        0.63       -1.54      3.67 o 
  10   3   1        0.16       -1.63      4.67 o 
 -10   4   1        1.92        3.50      4.47 o 
  -9   4   1        1.55        4.47      4.10 o 
  -8   4   1       51.52       53.49      6.18 o 
  -7   4   1      140.60      130.03      6.22 o 
  -6   4   1      248.67      249.74      9.76 o 
  -5   4   1       77.96       85.11      5.25 o 
  -4   4   1       61.58       77.37      4.22 o 
  -3   4   1      179.06      199.61      6.34 o 
  -2   4   1      224.96      245.07      7.01 o 
  -1   4   1        4.16        4.07      0.91 o 
   0   4   1       30.65       28.00      1.88 o 
   1   4   1     1424.90     1475.52     22.33 o 
   2   4   1      536.35      531.83     15.16 o 
   3   4   1        3.66        3.21      3.01 o 
   4   4   1      185.18      178.66      7.45 o 
   5   4   1       34.36       43.30      5.22 o 
   6   4   1        0.42        1.16      1.36 o 
   7   4   1       40.78       37.09      5.75 o 
   8   4   1        2.59       11.88      6.68 o 
   9   4   1        5.27        1.85      3.69 o 
  10   4   1        0.11        0.50      4.35 o 
 -10   5   1        0.29        1.35      4.67 o 
  -9   5   1        4.47        0.29      3.41 o 
  -8   5   1        0.62        9.95      4.02 o 
  -7   5   1      154.55      139.04      9.20 o 
  -6   5   1        4.87        5.83      2.35 o 
  -5   5   1       36.99       39.55      3.25 o 
  -4   5   1      533.59      523.34     15.26 o 
  -3   5   1      589.11      585.35     13.23 o 
  -2   5   1      519.63      561.49     11.39 o 
  -1   5   1      442.07      491.20     11.68 o 
   0   5   1      122.95      123.30      5.11 o 
   1   5   1       64.63       63.24      2.28 o 
   2   5   1      484.08      509.34     10.79 o 
   3   5   1       43.88       44.95      2.66 o 
   4   5   1       19.13       20.69      2.58 o 
   5   5   1       12.75       10.89      2.48 o 
   6   5   1      224.96      209.92      7.96 o 
   7   5   1        6.06        0.35      3.81 o 
   8   5   1        0.08       -0.21      3.37 o 
   9   5   1        3.36       -1.65      4.32 o 
 -10   6   1        2.17       14.57      8.79 o 
  -9   6   1        0.19        7.93      5.47 o 
  -8   6   1        0.20        1.22      3.09 o 
  -7   6   1        2.70        3.00      2.56 o 
  -6   6   1      347.88      341.56     12.33 o 
  -5   6   1       17.38       22.25      3.14 o 
  -4   6   1      123.58      134.11      7.16 o 
  -3   6   1       30.18       34.81      2.59 o 
  -2   6   1     1248.77     1309.25     23.65 o 
  -1   6   1       83.39       75.16      3.88 o 
   0   6   1       24.22       25.76      1.99 o 
   1   6   1       32.98       30.40      3.50 o 
   2   6   1      197.78      196.32      5.46 o 
   3   6   1      356.74      345.05      9.20 o 
   4   6   1       55.48       54.53      3.61 o 
   5   6   1       53.62       48.62      4.27 o 
   6   6   1        3.78        8.12      3.27 o 
   7   6   1       97.16       98.31      9.53 o 
   8   6   1        0.08        1.34      3.81 o 
   9   6   1        7.20        4.04      5.17 o 
  -9   7   1        1.34        4.95      6.23 o 
  -8   7   1        0.07        7.98      3.98 o 
  -7   7   1        4.93        2.85      2.59 o 
  -6   7   1        7.45        3.80      2.47 o 
  -5   7   1       24.42       23.15      3.31 o 
  -4   7   1        2.07        2.24      2.66 o 
  -3   7   1       43.68       52.25      3.25 o 
  -2   7   1       48.81       44.72      3.65 o 
  -1   7   1       11.92       17.00      1.93 o 
   0   7   1       10.62       12.16      2.65 o 
   1   7   1        8.10       10.57      1.12 o 
   2   7   1      309.20      308.86      8.31 o 
   3   7   1       93.77       86.26      4.23 o 
   4   7   1       58.97       52.98      4.50 o 
   5   7   1      617.97      572.35     17.44 o 
   6   7   1       40.80       34.20      4.39 o 
   7   7   1       57.00       51.11      7.92 o 
   8   7   1        8.36       14.96      8.59 o 
   9   7   1        4.26        3.27      5.23 o 
  -9   8   1        5.38       14.56      8.03 o 
  -8   8   1        0.00       11.68      6.84 o 
  -7   8   1        7.62        8.21      3.22 o 
  -6   8   1       14.13       22.48      5.00 o 
  -5   8   1       32.05       32.91      3.76 o 
  -4   8   1       27.54       40.23      3.75 o 
  -3   8   1        3.11        5.60      3.17 o 
  -2   8   1       46.75       37.73      3.45 o 
  -1   8   1        2.85        6.14      3.32 o 
   0   8   1       58.12       64.38      6.03 o 
   1   8   1       25.95       34.04      5.39 o 
   2   8   1      242.37      230.64      7.14 o 
   3   8   1        9.62       15.27      4.76 o 
   4   8   1        3.81        1.15      1.76 o 
   5   8   1       63.88       63.41      6.91 o 
   6   8   1        0.08        1.43      3.33 o 
   7   8   1        4.40        6.25      4.15 o 
   8   8   1       12.24       15.16      6.17 o 
  -8   9   1       15.07        8.20      6.65 o 
  -7   9   1       18.11       20.16      5.10 o 
  -6   9   1       22.23       26.90      4.87 o 
  -5   9   1      486.72      494.06     20.28 o 
  -4   9   1        5.60       12.07      3.43 o 
  -3   9   1        1.46        2.28      2.70 o 
  -2   9   1       32.44       24.06      5.51 o 
  -1   9   1        1.44        2.01      3.38 o 
   0   9   1       63.68       64.13      6.97 o 
   1   9   1       18.96       19.83      5.03 o 
   2   9   1        0.03       -1.98      4.06 o 
   3   9   1       72.05       70.81      5.63 o 
   4   9   1        1.11        2.03      1.93 o 
   5   9   1       12.14       15.06      5.05 o 
   6   9   1       14.03        6.81      3.03 o 
   7   9   1        0.23       -2.07      5.06 o 
   8   9   1        0.00        7.18     15.96 o 
  -8  10   1        3.14        0.54      7.38 o 
  -7  10   1        3.39        7.99      5.25 o 
  -6  10   1       19.58       26.75      8.18 o 
  -5  10   1        0.59       -2.54      3.75 o 
  -4  10   1       94.23       99.40     16.12 o 
  -3  10   1       12.35        6.76      4.10 o 
  -2  10   1       24.79       30.54      6.23 o 
  -1  10   1        1.61       -0.65      3.04 o 
   0  10   1       64.36       62.58      7.23 o 
   1  10   1       11.10       18.48      6.69 o 
   2  10   1       54.31       56.03      7.71 o 
   3  10   1        3.27       -3.76      5.21 o 
   4  10   1        4.47        3.61      3.97 o 
   5  10   1        7.78       11.29      5.13 o 
   6  10   1        0.35       -1.83      5.01 o 
   7  10   1        2.52        1.25      7.67 o 
  -7  11   1        8.71        9.56      9.80 o 
  -6  11   1        3.79        0.49      4.15 o 
  -5  11   1        3.00       13.06      5.44 o 
  -4  11   1        5.83       12.58      7.23 o 
  -3  11   1       16.31       22.56      7.56 o 
  -2  11   1       26.39       32.38      6.94 o 
  -1  11   1       10.06       18.98      7.90 o 
   0  11   1       53.24       53.52      7.84 o 
   1  11   1        8.58       14.40      6.72 o 
   2  11   1       71.72       74.53      9.26 o 
   3  11   1        7.85       11.10      4.98 o 
   4  11   1        9.33       15.45      5.63 o 
   5  11   1       98.36      111.08     11.65 o 
   6  11   1        3.32       13.71      6.00 o 
  -6  12   1        1.75        6.15      6.01 o 
  -5  12   1       20.43        7.34      7.45 o 
  -4  12   1       14.08        8.62      5.78 o 
  -3  12   1       11.88        9.08      4.71 o 
  -2  12   1        1.48        2.81      4.43 o 
  -1  12   1      142.25      155.60     13.42 o 
   0  12   1       23.87       29.73     11.04 o 
   1  12   1       16.68       25.11      7.07 o 
   2  12   1       55.99       59.23      8.85 o 
   3  12   1        9.76       12.01      5.58 o 
   4  12   1       73.66       96.28     11.76 o 
   5  12   1        6.86        6.69      5.52 o 
   6  12   1        0.02       -1.67      8.51 o 
  -5  13   1        1.72        0.71      4.34 o 
  -4  13   1        4.21       -1.49      4.33 o 
  -3  13   1        0.39       -0.78      4.24 o 
  -2  13   1        2.52        2.53      5.00 o 
  -1  13   1       19.95       16.38      9.28 o 
   0  13   1       49.41       48.96      9.40 o 
   1  13   1       74.80       79.89     10.79 o 
   2  13   1        4.50        3.33      5.36 o 
   3  13   1        0.85        1.00      4.68 o 
   4  13   1       14.87       11.11      8.24 o 
  -3  14   1        3.82       15.39     12.50 o 
  -2  14   1       15.75       31.26      8.81 o 
  -1  14   1        1.29        6.00      5.84 o 
   0  14   1       17.68        6.59      7.30 o 
   1  14   1        8.70       14.39      7.10 o 
   2  14   1        6.05       10.48      6.82 o 
   3  14   1        0.15       11.11     11.30 o 
 -10   0   2       14.21       17.60      7.61 o 
  -8   0   2       89.62       86.27      6.61 o 
  -6   0   2      319.38      287.11     15.24 o 
  -4   0   2       61.78       71.57      6.16 o 
  -2   0   2     5424.09     4916.69     74.07 o 
   0   0   2       59.43       50.60      2.57 o 
   2   0   2        0.26        0.27      0.55 o 
   4   0   2       66.39       81.67      6.36 o 
   6   0   2       59.05       57.44      8.93 o 
   8   0   2      119.28      100.11     13.92 o 
  10   0   2        4.82       13.94      9.28 o 
 -11   1   2        0.06       -1.10      4.48 o 
 -10   1   2       11.47       18.64      5.53 o 
  -9   1   2        1.27        3.87      3.33 o 
  -8   1   2      160.16      160.35      6.75 o 
  -7   1   2        0.01       -1.79      1.79 o 
  -6   1   2        1.19        0.08      1.16 o 
  -5   1   2        0.02        0.26      1.33 o 
  -4   1   2      211.11      248.66      5.61 o 
  -3   1   2      971.15      988.83     16.53 o 
  -2   1   2       94.05       85.22      2.05 o 
  -1   1   2      340.36      329.90     11.23 o 
   0   1   2     8414.40     7865.78     98.23 o 
   1   1   2     1012.67     1006.95     13.42 o 
   2   1   2      181.48      194.44      3.26 o 
   3   1   2      132.39      131.91      5.50 o 
   4   1   2       88.55       96.21      5.60 o 
   5   1   2       40.93       48.97      8.05 o 
   6   1   2       70.92       64.79      5.53 o 
   7   1   2       85.30       87.83      7.55 o 
   8   1   2        0.06        1.46      3.30 o 
   9   1   2        1.55        1.72      4.43 o 
  10   1   2        0.15        2.99      4.96 o 
 -11   2   2        0.02       -3.85      4.51 o 
 -10   2   2        6.15        2.62      4.19 o 
  -9   2   2        0.67        6.01      5.83 o 
  -8   2   2      141.95      144.20      6.66 o 
  -7   2   2       28.72       23.94      3.69 o 
  -6   2   2       76.08       67.14      4.41 o 
  -5   2   2      847.50      977.60     22.69 o 
  -4   2   2      140.74      133.08      3.93 o 
  -3   2   2     1209.17     1206.64     19.99 o 
  -2   2   2       75.58       71.82      2.90 o 
  -1   2   2     1890.87     1836.27     27.15 o 
   0   2   2    15060.62    14162.83    176.44 o 
   1   2   2      145.56      128.16      3.63 o 
   2   2   2      120.47      112.84      3.84 o 
   3   2   2       20.48       18.59      1.22 o 
   4   2   2       34.51       27.97      2.13 o 
   5   2   2      108.56      108.15      6.51 o 
   6   2   2       57.75       59.23      5.83 o 
   7   2   2       54.38       63.29      6.77 o 
   8   2   2        0.37        2.54      3.78 o 
   9   2   2        7.15        4.06      5.05 o 
 -11   3   2        4.35       14.28      7.25 o 
 -10   3   2        1.55       -2.60      4.14 o 
  -9   3   2        3.07        1.90      3.39 o 
  -8   3   2       87.72       85.14      5.35 o 
  -7   3   2      322.11      312.91     14.18 o 
  -6   3   2       28.96       28.99      3.18 o 
  -5   3   2      167.86      150.80      5.23 o 
  -4   3   2      151.61      171.94      5.40 o 
  -3   3   2       44.76       51.28      2.45 o 
  -2   3   2      392.75      364.57      7.73 o 
  -1   3   2     8524.07     7681.04    108.37 o 
   0   3   2      571.20      573.55     11.57 o 
   1   3   2       68.80       65.08      2.34 o 
   2   3   2       13.51       13.43      1.53 o 
   3   3   2       35.20       35.92      1.84 o 
   4   3   2        0.57        5.17      2.30 o 
   5   3   2       23.89       25.01      3.85 o 
   6   3   2       22.44       19.55      3.96 o 
   7   3   2       12.12       16.14      4.27 o 
   8   3   2        0.60        1.60      3.55 o 
   9   3   2        0.42        4.77      4.29 o 
 -10   4   2        3.84        7.94      5.07 o 
  -9   4   2        0.00        5.07      4.12 o 
  -8   4   2        2.83        2.84      2.15 o 
  -7   4   2        1.82        8.59      2.58 o 
  -6   4   2      166.95      176.68      8.91 o 
  -5   4   2       11.32       15.13      3.22 o 
  -4   4   2      841.65      931.15     21.02 o 
  -3   4   2      163.49      155.78      7.30 o 
  -2   4   2        0.12        1.52      1.51 o 
  -1   4   2       92.83       98.89      3.00 o 
   0   4   2      248.83      264.15      6.21 o 
   1   4   2       20.76       29.46      2.16 o 
   2   4   2        0.18        2.05      1.10 o 
   3   4   2      159.93      159.54      7.94 o 
   4   4   2       91.76       70.40      7.08 o 
   5   4   2      105.79       87.79      3.78 o 
   6   4   2        3.62        9.36      3.91 o 
   7   4   2        0.34        4.70      3.51 o 
   8   4   2        0.04        4.57      7.23 o 
   9   4   2        4.11        7.04      5.43 o 
 -10   5   2        5.19       10.64      5.70 o 
  -9   5   2        5.45        0.68      3.55 o 
  -8   5   2        7.31        2.54      2.80 o 
  -7   5   2        2.56        3.49      2.53 o 
  -6   5   2        9.01       12.86      2.90 o 
  -5   5   2       14.95       17.85      3.15 o 
  -4   5   2       39.62       46.20      3.76 o 
  -3   5   2      293.32      308.00      9.07 o 
  -2   5   2        1.04        0.23      1.02 o 
  -1   5   2       41.86       42.68      1.72 o 
   0   5   2       55.05       44.11      1.81 o 
   1   5   2      387.57      451.56      9.69 o 
   2   5   2        2.64        0.78      2.22 o 
   3   5   2        9.40        9.53      4.06 o 
   4   5   2      301.83      302.72      9.01 o 
   5   5   2      129.70      109.73      5.20 o 
   6   5   2       12.06       12.81      4.51 o 
   7   5   2       17.57       27.66      5.66 o 
   8   5   2        7.96       13.93      5.35 o 
   9   5   2        8.19        6.91      5.84 o 
 -10   6   2        4.46       10.35      6.28 o 
  -9   6   2        0.09        0.31      3.75 o 
  -8   6   2        0.77       -3.10      3.10 o 
  -7   6   2       27.39       28.04      3.95 o 
  -6   6   2        1.38        4.11      2.59 o 
  -5   6   2        0.32        4.14      3.76 o 
  -4   6   2       21.19       25.97      3.21 o 
  -3   6   2      305.34      308.63     10.28 o 
  -2   6   2        7.00        8.80      2.32 o 
  -1   6   2       15.75       23.45      2.52 o 
   0   6   2        6.35        9.00      2.98 o 
   1   6   2       59.03       73.90      3.25 o 
   2   6   2      296.91      268.53     12.24 o 
   3   6   2        0.62        9.77      2.04 o 
   4   6   2      138.79      129.89      9.29 o 
   5   6   2       46.89       51.16      6.52 o 
   6   6   2        2.16       -0.52      3.07 o 
   7   6   2       29.79       22.70      5.64 o 
   8   6   2        6.53       11.80      5.71 o 
   9   6   2        0.77        2.28      5.20 o 
 -10   7   2        2.25        2.03      7.16 o 
  -9   7   2        4.40        3.98      5.97 o 
  -8   7   2        0.45        4.82      3.28 o 
  -7   7   2        3.69        7.38      3.51 o 
  -6   7   2        6.31       14.11      3.97 o 
  -5   7   2      101.45      103.92      6.22 o 
  -4   7   2       12.01       13.50      2.89 o 
  -3   7   2       33.25       36.31      2.82 o 
  -2   7   2       73.22      103.37     13.71 o 
  -1   7   2      462.27      487.88     14.37 o 
   0   7   2       78.91       82.13      4.33 o 
   1   7   2       46.66       51.16      2.71 o 
   2   7   2      185.41      201.62      7.20 o 
   3   7   2       32.43       35.52      3.77 o 
   4   7   2       18.43       25.01      3.59 o 
   5   7   2       86.36       72.24      5.45 o 
   6   7   2       95.43      100.14      8.01 o 
   7   7   2        9.83        5.95      4.58 o 
   8   7   2        0.29       -1.37      6.82 o 
  -9   8   2        0.82        7.84      7.04 o 
  -8   8   2        1.25        4.79      3.52 o 
  -7   8   2       13.15       18.71      4.05 o 
  -6   8   2       74.75       74.08      6.19 o 
  -5   8   2       38.01       35.91      3.74 o 
  -4   8   2      156.36      146.12     10.62 o 
  -3   8   2      129.04      130.84      7.42 o 
  -2   8   2        8.49       15.91      4.55 o 
  -1   8   2       20.69       20.28      4.37 o 
   0   8   2      104.54       93.93      4.50 o 
   1   8   2        0.65        1.66      2.31 o 
   2   8   2      245.17      217.68      7.03 o 
   3   8   2        5.35        5.77      2.59 o 
   4   8   2        5.91        2.33      2.96 o 
   5   8   2       27.68       34.96      5.58 o 
   6   8   2      106.75       96.18      9.27 o 
   7   8   2        9.88       11.25      5.69 o 
   8   8   2        4.14        4.13      6.53 o 
  -9   9   2        9.85        5.26      6.84 o 
  -8   9   2       10.74        2.67      4.01 o 
  -7   9   2        1.74        0.33      4.29 o 
  -6   9   2      235.35      229.21     13.30 o 
  -5   9   2        5.52        2.15      3.52 o 
  -4   9   2        5.04        5.95      2.99 o 
  -3   9   2      138.47      135.49      7.50 o 
  -2   9   2      219.33      219.14      9.94 o 
  -1   9   2       32.63       30.62      5.39 o 
   0   9   2        3.82       14.24      4.65 o 
   1   9   2       45.64       43.10      5.81 o 
   2   9   2       68.73       63.74      6.83 o 
   3   9   2       16.54       16.39      2.61 o 
   4   9   2      137.40      121.15      6.51 o 
   5   9   2        6.30        2.08      2.29 o 
   6   9   2        3.75        3.15      5.04 o 
   7   9   2        7.11       -2.76      6.55 o 
  -8  10   2       11.23       11.17      7.51 o 
  -7  10   2       10.28       11.46      6.25 o 
  -6  10   2        3.83       -2.31      3.21 o 
  -5  10   2        1.04        4.69      3.39 o 
  -4  10   2       25.35       28.84      6.14 o 
  -3  10   2      175.98      173.57     12.45 o 
  -2  10   2      144.83      152.93     12.51 o 
  -1  10   2      396.73      411.47     22.04 o 
   0  10   2       19.48       26.42      5.54 o 
   1  10   2       44.14       56.73      7.31 o 
   2  10   2       18.69       18.61      5.22 o 
   3  10   2       31.02       32.31      6.04 o 
   4  10   2        3.89        3.67      5.77 o 
   5  10   2       17.83       16.19      5.57 o 
   6  10   2       16.39       14.71      9.48 o 
   7  10   2        0.18        4.14      7.75 o 
  -7  11   2        8.80       15.07      6.64 o 
  -6  11   2        1.47        3.02      5.84 o 
  -5  11   2       34.21       36.24      7.31 o 
  -4  11   2       26.99       41.50      7.29 o 
  -3  11   2       20.95       28.09      6.36 o 
  -2  11   2       78.43       86.29      9.46 o 
  -1  11   2       87.69       96.38     10.86 o 
   0  11   2       98.21       85.54      9.09 o 
   1  11   2       42.84       50.80      7.96 o 
   2  11   2        3.54        5.50      3.91 o 
   3  11   2        0.19        3.00      4.32 o 
   4  11   2       31.03       37.47      6.88 o 
   5  11   2        0.23       -0.48      3.75 o 
   6  11   2        2.86       -3.34      6.68 o 
  -6  12   2        0.62        4.77      5.20 o 
  -5  12   2       21.55       20.21      7.20 o 
  -4  12   2        4.24       -2.05      4.58 o 
  -3  12   2        3.65       -0.42      4.09 o 
  -2  12   2        8.62       10.43      5.36 o 
  -1  12   2        4.78       20.40     10.97 o 
   0  12   2        0.46       -0.81      5.06 o 
   1  12   2       54.08       62.30      9.76 o 
   2  12   2       34.83       21.71      6.65 o 
   3  12   2        8.23       10.06      5.32 o 
   4  12   2        0.84        1.22      4.49 o 
   5  12   2        1.81        2.77      4.54 o 
  -5  13   2        1.18        2.11      5.18 o 
  -4  13   2        0.45        0.18      4.03 o 
  -3  13   2        1.31       -3.61      5.19 o 
  -2  13   2       27.27       32.51      9.09 o 
  -1  13   2        9.64        5.68      5.82 o 
   0  13   2        0.05       -4.48      5.35 o 
   1  13   2       24.69       27.68      8.16 o 
   2  13   2        2.84       -5.07      5.10 o 
   3  13   2        0.00        1.41      4.69 o 
   4  13   2        0.08        3.96      5.54 o 
  -3  14   2        1.43        6.64      6.19 o 
  -2  14   2       21.18       36.58      9.97 o 
  -1  14   2        1.95       -6.31      6.31 o 
   0  14   2       29.22       29.93      9.61 o 
   1  14   2       10.35        1.17      6.05 o 
   2  14   2       26.61       23.63      8.02 o 
 -11   0   3       28.89       29.32      9.09 o 
  -9   0   3        6.62       11.21      5.14 o 
  -7   0   3        0.01        1.85      2.27 o 
  -5   0   3      255.14      260.10      8.41 o 
  -3   0   3      467.03      469.22     25.49 o 
  -1   0   3     4773.47     4686.02     80.30 o 
   1   0   3      147.87      160.58      4.72 o 
   3   0   3       76.72       66.92      6.31 o 
   5   0   3        9.74       20.70      9.15 o 
   7   0   3       86.56       80.46     11.98 o 
   9   0   3       20.93       40.13     11.58 o 
 -11   1   3       16.23        4.10      5.59 o 
 -10   1   3        0.42       -3.35      3.43 o 
  -9   1   3        5.03        6.20      2.46 o 
  -8   1   3      114.84      117.35      9.89 o 
  -7   1   3       27.38       26.29      2.57 o 
  -6   1   3      143.38      139.99      5.58 o 
  -5   1   3      276.53      299.52      7.20 o 
  -4   1   3       56.81       60.76      2.30 o 
  -3   1   3     1063.46     1092.91     15.62 o 
  -2   1   3      233.37      231.80      5.45 o 
  -1   1   3     1872.81     1812.10     23.80 o 
   0   1   3     1303.72     1275.28     20.96 o 
   1   1   3       20.84       18.77      1.48 o 
   2   1   3      129.63      119.96      2.85 o 
   3   1   3       49.14       48.28      3.73 o 
   4   1   3      315.51      348.24     13.26 o 
   5   1   3       15.02       21.77      3.75 o 
   6   1   3       70.65       71.60      6.70 o 
   7   1   3       33.31       38.67      6.37 o 
   8   1   3        0.00        7.93      4.62 o 
   9   1   3        1.99        3.38      4.92 o 
 -11   2   3        4.40       -0.07      4.42 o 
 -10   2   3        9.41       10.44      4.55 o 
  -9   2   3        0.55       -1.43      1.77 o 
  -8   2   3        5.86        5.66      3.23 o 
  -7   2   3       17.85       21.75      2.85 o 
  -6   2   3      149.56      154.93      6.05 o 
  -5   2   3       48.02       34.26      3.97 o 
  -4   2   3       49.38       41.77      2.52 o 
  -3   2   3        3.09        5.54      1.66 o 
  -2   2   3      236.89      235.79      7.72 o 
  -1   2   3     4914.09     4832.54     73.30 o 
   0   2   3      166.16      172.39      4.62 o 
   1   2   3      381.88      398.50      7.80 o 
   2   2   3      579.43      615.45     11.38 o 
   3   2   3      833.73      889.92     18.94 o 
   4   2   3      101.10      107.55      7.83 o 
   5   2   3       33.36       35.85      4.81 o 
   6   2   3        7.85        7.99      3.95 o 
   7   2   3        0.39       -2.99      3.72 o 
   8   2   3        0.93        5.20      5.22 o 
   9   2   3        9.11        6.91      5.22 o 
 -11   3   3        7.63        9.99      6.93 o 
 -10   3   3        0.08        9.23      4.70 o 
  -9   3   3       10.27        2.07      2.52 o 
  -8   3   3       81.05       69.74      6.00 o 
  -7   3   3      169.30      163.25      7.08 o 
  -6   3   3        8.41        4.86      1.89 o 
  -5   3   3       73.28       78.46      3.78 o 
  -4   3   3      141.87      158.95      5.20 o 
  -3   3   3      773.57      812.36     16.07 o 
  -2   3   3        0.15        0.85      1.13 o 
  -1   3   3      962.95      952.57     16.68 o 
   0   3   3      103.98      113.64      3.39 o 
   1   3   3     1870.83     2028.66     39.60 o 
   2   3   3       31.55       36.84      2.24 o 
   3   3   3      220.12      243.97      7.99 o 
   4   3   3       77.14       72.61      4.00 o 
   5   3   3        0.64        3.02      4.49 o 
   6   3   3        1.14       -0.03      4.12 o 
   7   3   3       31.80       33.65      6.10 o 
   8   3   3       11.00        4.45      4.21 o 
   9   3   3        1.60       -2.02      4.95 o 
 -11   4   3        0.24        7.08      9.17 o 
 -10   4   3        0.18       -2.33      3.95 o 
  -9   4   3       36.47       30.42      6.02 o 
  -8   4   3       11.54       16.32      3.17 o 
  -7   4   3      259.69      222.21     12.82 o 
  -6   4   3       68.49       64.41      4.47 o 
  -5   4   3        6.44        8.65      2.31 o 
  -4   4   3       93.52       87.84      4.51 o 
  -3   4   3      308.61      313.45      8.27 o 
  -2   4   3      604.44      579.65     14.41 o 
  -1   4   3       98.33      108.37      3.40 o 
   0   4   3      654.63      672.23     14.40 o 
   1   4   3      428.62      419.63      9.63 o 
   2   4   3       41.96       45.89      2.82 o 
   3   4   3       87.43       76.40      3.36 o 
   4   4   3      467.15      430.62     10.96 o 
   5   4   3       65.86       75.14      6.79 o 
   6   4   3       69.06       68.69      7.41 o 
   7   4   3        4.19        3.96      3.68 o 
   8   4   3        0.91       -3.55      4.64 o 
   9   4   3        0.56        0.57      4.41 o 
 -10   5   3        0.87       -1.43      5.40 o 
  -9   5   3        0.87        4.92      3.14 o 
  -8   5   3        6.85        6.95      3.21 o 
  -7   5   3       16.98       23.62      4.04 o 
  -6   5   3       71.73       76.48      5.35 o 
  -5   5   3      222.48      243.29      9.20 o 
  -4   5   3        4.88       10.69      4.08 o 
  -3   5   3        1.09        5.35      1.83 o 
  -2   5   3        0.64        7.61      2.87 o 
  -1   5   3      411.11      409.60     10.08 o 
   0   5   3       49.53       38.72      3.63 o 
   1   5   3      122.46      158.53      5.20 o 
   2   5   3       16.18       16.78      1.98 o 
   3   5   3       28.50       31.89      4.12 o 
   4   5   3        5.02        5.42      3.11 o 
   5   5   3      214.06      196.39      8.80 o 
   6   5   3       28.89       22.94      5.41 o 
   7   5   3       19.58       24.94      5.90 o 
   8   5   3       12.69       10.67      5.82 o 
 -10   6   3        0.48       -1.83      5.03 o 
  -9   6   3        0.13        2.05      2.98 o 
  -8   6   3        2.42       -3.27      3.27 o 
  -7   6   3       14.68       12.59      3.27 o 
  -6   6   3      134.63      150.92      8.12 o 
  -5   6   3        2.12        1.10      2.87 o 
  -4   6   3        6.89        6.69      2.09 o 
  -3   6   3       17.80       23.96      2.25 o 
  -2   6   3       39.65       37.60      2.48 o 
  -1   6   3      186.45      175.43      5.27 o 
   0   6   3       34.80       30.46      2.40 o 
   1   6   3        3.45        5.75      2.12 o 
   2   6   3       21.22       24.93      3.19 o 
   3   6   3        1.94        2.58      3.03 o 
   4   6   3        0.67        4.14      1.99 o 
   5   6   3       72.43       64.24      4.11 o 
   6   6   3      124.39      106.21      9.35 o 
   7   6   3       14.02       14.23      5.81 o 
   8   6   3       10.30        8.61      5.85 o 
 -10   7   3        0.38        7.96      8.14 o 
  -9   7   3        3.29        4.25      3.46 o 
  -8   7   3        0.15       -0.75      2.70 o 
  -7   7   3        1.22        7.83      4.39 o 
  -6   7   3       57.28       48.11      5.63 o 
  -5   7   3       88.81       85.21      5.61 o 
  -4   7   3       15.11       20.51      4.06 o 
  -3   7   3       31.29       45.69      8.30 o 
  -2   7   3       53.67       50.06      3.90 o 
  -1   7   3       94.41       90.69      2.94 o 
   0   7   3      106.66      104.87      6.38 o 
   1   7   3        4.72        6.78      2.93 o 
   2   7   3       63.04       59.61      4.84 o 
   3   7   3      161.38      154.14      6.78 o 
   4   7   3        8.29       11.17      2.70 o 
   5   7   3        9.17       14.48      3.08 o 
   6   7   3        8.87       11.34      5.25 o 
   7   7   3        6.78        7.80      5.01 o 
   8   7   3        0.07        4.12      5.32 o 
  -9   8   3        0.01       -5.86      5.86 o 
  -8   8   3        1.32        5.27      3.55 o 
  -7   8   3       20.61       21.36      6.61 o 
  -6   8   3       49.71       52.91      6.35 o 
  -5   8   3        1.49        0.53      2.02 o 
  -4   8   3       76.47       64.51      5.72 o 
  -3   8   3       32.08       39.05      5.79 o 
  -2   8   3      111.16      123.89      6.75 o 
  -1   8   3       25.01       29.81      3.12 o 
   0   8   3       28.21       27.56      3.26 o 
   1   8   3       10.55       11.99      3.44 o 
   2   8   3       91.93       93.27      7.30 o 
   3   8   3       10.47       12.83      2.98 o 
   4   8   3        0.74       -0.08      2.93 o 
   5   8   3       70.30       57.14      5.42 o 
   6   8   3        1.58       -0.84      3.67 o 
   7   8   3        9.65       10.38      5.67 o 
  -9   9   3        1.65        0.30     10.09 o 
  -8   9   3        3.33        6.85      4.82 o 
  -7   9   3        0.09       -2.75      3.83 o 
  -6   9   3        0.33        1.12      3.27 o 
  -5   9   3       27.36       44.12      5.80 o 
  -4   9   3        0.01        0.23      2.68 o 
  -3   9   3      147.74      148.83      8.61 o 
  -2   9   3        9.53       18.00      4.27 o 
  -1   9   3       25.49       24.49      5.09 o 
   0   9   3       19.73       22.60      3.42 o 
   1   9   3       50.24       46.50      6.37 o 
   2   9   3      202.50      192.52      9.56 o 
   3   9   3        6.23        6.67      2.40 o 
   4   9   3        2.29        3.10      2.53 o 
   5   9   3       35.40       40.35      4.96 o 
   6   9   3        5.02       -0.97      4.23 o 
   7   9   3       13.66        7.66      9.98 o 
  -8  10   3        0.64        9.97      7.28 o 
  -7  10   3       13.20       13.18      5.28 o 
  -6  10   3       12.60       12.68      5.28 o 
  -5  10   3       61.51       65.70      9.93 o 
  -4  10   3        1.81        7.39      4.49 o 
  -3  10   3       61.79       61.04      8.36 o 
  -2  10   3       74.42       76.60     11.87 o 
  -1  10   3       16.99       10.52      9.17 o 
   0  10   3       23.88       34.76      6.57 o 
   1  10   3       43.33       56.30      7.70 o 
   2  10   3       15.51       23.76      5.99 o 
   3  10   3        3.07        2.53      3.96 o 
   4  10   3        3.72        5.89      4.09 o 
   5  10   3       17.60       18.17      5.98 o 
   6  10   3        4.43        4.05      7.93 o 
  -7  11   3        0.47       10.83      7.60 o 
  -6  11   3        9.51        8.03      5.75 o 
  -5  11   3        6.63       15.32      6.21 o 
  -4  11   3       12.30        9.63      5.05 o 
  -3  11   3       14.53        3.44      5.55 o 
  -2  11   3        6.15        9.17      4.36 o 
  -1  11   3      160.03      137.36     11.93 o 
   0  11   3        1.22       11.69      5.98 o 
   1  11   3       76.99       77.01      9.58 o 
   2  11   3        3.12       -2.32      4.18 o 
   3  11   3        0.56        7.66      5.39 o 
   4  11   3        3.44        7.24      4.99 o 
   5  11   3        8.67       19.47      9.62 o 
  -6  12   3       19.01       14.89     11.88 o 
  -5  12   3        6.06       -2.14      5.06 o 
  -4  12   3        3.17       -0.41      4.16 o 
  -3  12   3       12.06       17.85      5.61 o 
  -2  12   3        0.20        7.35     11.71 o 
  -1  12   3        1.90       -2.45      4.06 o 
   0  12   3        0.12        1.12      4.36 o 
   1  12   3       15.27       26.24      8.78 o 
   2  12   3       88.59      103.53     12.89 o 
   3  12   3        5.19       10.41      6.24 o 
   4  12   3        0.53        7.12      5.09 o 
  -5  13   3       10.84       11.90      8.87 o 
  -4  13   3        5.15       16.54      6.93 o 
  -3  13   3        0.43        0.53      4.30 o 
  -2  13   3       32.92       30.25      7.70 o 
  -1  13   3        9.57        6.58      5.51 o 
   0  13   3       16.82       10.68      5.44 o 
   1  13   3        5.13       11.96      8.33 o 
   2  13   3       13.53       35.89      9.17 o 
   3  13   3        0.06       -5.39      6.53 o 
  -3  14   3        0.56       -0.65      4.18 o 
  -2  14   3        0.28       -0.58      4.99 o 
  -1  14   3       64.06       65.92     11.17 o 
   0  14   3       54.37       45.18      8.69 o 
   1  14   3       20.01       22.16     10.99 o 
 -10   0   4        0.49        4.24      4.69 o 
  -8   0   4      519.06      549.44     23.04 o 
  -6   0   4       63.11       54.58      4.37 o 
  -4   0   4      136.32      108.41      8.83 o 
  -2   0   4       14.69       17.18      4.22 o 
   0   0   4       61.30       64.63      3.33 o 
   2   0   4        4.98        3.85      1.30 o 
   4   0   4      222.45      252.88     16.93 o 
   6   0   4       51.06       40.79      8.96 o 
   8   0   4        0.31       13.60      9.92 o 
 -11   1   4        0.17        0.53      5.60 o 
 -10   1   4       19.33       15.37      4.42 o 
  -9   1   4        0.11        4.25      2.49 o 
  -8   1   4       13.58       17.22      4.48 o 
  -7   1   4       83.27       80.47      3.89 o 
  -6   1   4       43.35       43.72      2.74 o 
  -5   1   4      319.60      337.04     13.34 o 
  -4   1   4      123.05      113.96      5.69 o 
  -3   1   4       46.84       49.47      4.37 o 
  -2   1   4      165.40      162.67      2.94 o 
  -1   1   4       33.33       30.79      1.76 o 
   0   1   4      629.50      628.30     15.29 o 
   1   1   4       71.03       74.94      2.85 o 
   2   1   4       87.49       80.17      2.84 o 
   3   1   4      250.80      263.72      9.31 o 
   4   1   4       32.42       33.08      4.29 o 
   5   1   4       32.26       33.60      5.08 o 
   6   1   4       17.81       23.71      5.27 o 
   7   1   4        0.80        5.76      8.50 o 
   8   1   4       10.09        7.34      5.08 o 
 -11   2   4        0.09       -1.98      7.33 o 
 -10   2   4        5.26        7.27      5.20 o 
  -9   2   4        1.94        2.69      3.79 o 
  -8   2   4      196.58      202.79      8.23 o 
  -7   2   4      129.05      138.83      6.01 o 
  -6   2   4      184.77      171.07      6.13 o 
  -5   2   4        3.66        6.42      3.35 o 
  -4   2   4      301.86      315.37      7.35 o 
  -3   2   4       55.11       54.10      1.68 o 
  -2   2   4      179.16      153.03      3.66 o 
  -1   2   4      632.37      620.01     21.11 o 
   0   2   4      637.51      708.56     18.65 o 
   1   2   4       12.46       13.86      1.60 o 
   2   2   4       77.82       80.04      3.04 o 
   3   2   4      107.72      105.18      6.90 o 
   4   2   4       49.20       47.35      5.16 o 
   5   2   4      193.58      189.73     11.36 o 
   6   2   4        0.85        1.83      3.36 o 
   7   2   4       19.09       35.51      6.88 o 
   8   2   4        4.06        9.25      5.36 o 
 -11   3   4        2.40       10.71      9.84 o 
 -10   3   4        5.27        3.84      4.29 o 
  -9   3   4       20.01       20.60      3.73 o 
  -8   3   4        0.07        0.94      1.88 o 
  -7   3   4        0.02        2.80      2.06 o 
  -6   3   4       54.66       59.31      3.76 o 
  -5   3   4       94.11       98.09      5.49 o 
  -4   3   4      880.67      885.60     21.09 o 
  -3   3   4     1286.07     1338.52     27.60 o 
  -2   3   4        7.63       10.42      1.43 o 
  -1   3   4        0.99        0.90      1.67 o 
   0   3   4      763.69      761.55     15.87 o 
   1   3   4      735.07      809.15     17.38 o 
   2   3   4       25.78       29.21      2.17 o 
   3   3   4      141.06      156.89      5.22 o 
   4   3   4       11.58       16.26      4.09 o 
   5   3   4      100.41      109.91      8.38 o 
   6   3   4        1.90        5.74      4.19 o 
   7   3   4       29.53       21.95      6.47 o 
   8   3   4        0.49       -2.64      3.98 o 
 -11   4   4        0.03        0.71      7.09 o 
 -10   4   4        5.39        6.96      5.89 o 
  -9   4   4        4.54        5.05      2.99 o 
  -8   4   4        0.37        0.34      1.98 o 
  -7   4   4        6.56        3.91      2.28 o 
  -6   4   4       13.13       18.61      3.11 o 
  -5   4   4      186.87      216.33      8.14 o 
  -4   4   4       12.38       12.74      4.46 o 
  -3   4   4       29.12       35.25      2.46 o 
  -2   4   4       41.83       35.30      3.73 o 
  -1   4   4      683.94      660.82     14.59 o 
   0   4   4      518.30      507.38     11.88 o 
   1   4   4      345.16      368.36      9.79 o 
   2   4   4       30.82       39.40      4.66 o 
   3   4   4        0.03       -0.05      1.55 o 
   4   4   4      248.78      250.66     12.65 o 
   5   4   4        0.10        0.09      2.68 o 
   6   4   4        2.13        9.52      4.92 o 
   7   4   4        7.51       10.01      4.86 o 
   8   4   4        8.55       16.57      9.07 o 
 -10   5   4        0.72        5.63      7.05 o 
  -9   5   4       17.17       14.17      4.00 o 
  -8   5   4       28.15       25.48      3.75 o 
  -7   5   4        9.12       11.02      4.19 o 
  -6   5   4       12.95       20.02      3.44 o 
  -5   5   4      136.30      150.61      7.10 o 
  -4   5   4       20.78       23.81      2.68 o 
  -3   5   4      127.13      124.21      5.83 o 
  -2   5   4        4.10        0.63      1.87 o 
  -1   5   4     1433.35     1453.79     30.06 o 
   0   5   4        0.11        2.48      1.46 o 
   1   5   4      142.56      135.09      5.27 o 
   2   5   4      141.03      161.22      6.47 o 
   3   5   4        4.76        1.97      2.83 o 
   4   5   4       88.92       86.32      4.96 o 
   5   5   4       44.16       48.54     10.11 o 
   6   5   4        8.58       12.24      5.20 o 
   7   5   4        7.68        5.04      4.98 o 
   8   5   4        1.70        5.15      5.55 o 
 -10   6   4        2.27        2.24      7.49 o 
  -9   6   4       17.48        8.91      4.30 o 
  -8   6   4        1.46        7.12      3.44 o 
  -7   6   4        4.87        7.27      3.32 o 
  -6   6   4       11.28       14.69      4.53 o 
  -5   6   4       42.54       33.95      3.88 o 
  -4   6   4      197.57      210.08      8.07 o 
  -3   6   4       30.40       33.39      7.01 o 
  -2   6   4       22.29       27.89      2.76 o 
  -1   6   4       96.13      101.69      4.63 o 
   0   6   4       83.00       76.61      3.81 o 
   1   6   4       25.57       24.11      2.75 o 
   2   6   4       44.73       50.69      3.68 o 
   3   6   4      174.00      163.67      8.21 o 
   4   6   4        0.21        1.93      3.91 o 
   5   6   4       17.62       31.77      5.87 o 
   6   6   4        2.01        0.78      3.59 o 
   7   6   4        3.71        1.35      4.22 o 
   8   6   4        0.18       -0.62      4.82 o 
 -10   7   4        3.93        0.95      6.29 o 
  -9   7   4        1.76        2.14      3.29 o 
  -8   7   4       27.96       24.42      7.62 o 
  -7   7   4       28.29       35.71      5.34 o 
  -6   7   4       73.88       67.83      6.43 o 
  -5   7   4        0.28        0.05      2.41 o 
  -4   7   4      200.82      199.69      8.29 o 
  -3   7   4      137.00      125.11     18.03 o 
  -2   7   4       51.03       50.91      4.09 o 
  -1   7   4       54.66       52.91      5.74 o 
   0   7   4       58.67       57.91      3.57 o 
   1   7   4        4.07        5.49      3.62 o 
   2   7   4        3.74        7.54      2.39 o 
   3   7   4        4.13        0.45      1.91 o 
   4   7   4      108.74       92.68      6.21 o 
   5   7   4       25.62       24.54      6.38 o 
   6   7   4        3.53       -0.61      3.88 o 
   7   7   4       18.82       32.43      8.21 o 
  -9   8   4        1.53        5.05      4.85 o 
  -8   8   4        6.09        5.72      3.53 o 
  -7   8   4       16.27       18.33      4.07 o 
  -6   8   4      184.31      183.10      9.79 o 
  -5   8   4      115.30      106.45      6.57 o 
  -4   8   4       10.69       16.96      5.22 o 
  -3   8   4      591.29      503.14     38.68 o 
  -2   8   4       88.02       86.29      7.84 o 
  -1   8   4      448.92      440.40     15.80 o 
   0   8   4       20.61       22.74      2.68 o 
   1   8   4        1.11        5.02      2.24 o 
   2   8   4        3.09        7.44      3.02 o 
   3   8   4        7.83        4.86      2.34 o 
   4   8   4       19.55       24.55      3.75 o 
   5   8   4        8.37        2.83      3.92 o 
   6   8   4        3.19        8.77      4.93 o 
   7   8   4        3.72        8.77      6.27 o 
  -9   9   4        6.36        4.93      5.30 o 
  -8   9   4        0.05        0.21      3.76 o 
  -7   9   4        5.45        9.23      4.53 o 
  -6   9   4       44.33       52.44      6.56 o 
  -5   9   4       15.58       20.33      5.77 o 
  -4   9   4        7.80       11.83      5.27 o 
  -3   9   4        0.36       -1.82      2.79 o 
  -2   9   4      111.71       88.27      6.01 o 
  -1   9   4       71.42       65.98      5.24 o 
   0   9   4        0.77        0.62      3.11 o 
   1   9   4        8.87        9.62      3.11 o 
   2   9   4       39.69       45.25      7.03 o 
   3   9   4       30.32       28.99      3.44 o 
   4   9   4        9.26       14.04      3.39 o 
   5   9   4       26.22       23.38      5.99 o 
   6   9   4       88.17      128.88     22.96 o 
  -8  10   4       12.38       14.62      9.60 o 
  -7  10   4        0.31        1.37      3.59 o 
  -6  10   4      113.82      112.67     10.40 o 
  -5  10   4       52.86       52.26      7.64 o 
  -4  10   4       13.41       19.74      4.33 o 
  -3  10   4        0.29       -0.11      2.76 o 
  -2  10   4      194.47      173.55     11.65 o 
  -1  10   4        1.96       -1.85      3.43 o 
   0  10   4        0.00       22.32     13.74 o 
   1  10   4      166.52      164.25     12.39 o 
   2  10   4       31.41       18.92      5.16 o 
   3  10   4        4.49        6.85      5.09 o 
   4  10   4        2.37        4.43      3.93 o 
   5  10   4       14.03       16.08     10.95 o 
   6  10   4        0.24      -10.86     10.86 o 
  -7  11   4       20.90       31.47     14.74 o 
  -6  11   4       54.69       55.27      9.77 o 
  -5  11   4        5.92        2.25      7.92 o 
  -4  11   4        9.30       22.28      7.04 o 
  -3  11   4        2.60        5.20      4.96 o 
  -2  11   4        2.00        0.91      3.50 o 
  -1  11   4      101.65      109.55     11.27 o 
   0  11   4        1.09       -1.65      4.92 o 
   1  11   4        0.01        0.53      3.76 o 
   2  11   4        0.26        2.53      4.38 o 
   3  11   4        3.77        2.23      4.24 o 
   4  11   4        0.33       -2.49      4.65 o 
   5  11   4        4.20        8.69     10.63 o 
  -6  12   4        6.53        9.48      7.26 o 
  -5  12   4        0.31       -1.20      4.88 o 
  -4  12   4        2.98        3.86      4.39 o 
  -3  12   4        0.05        1.68      4.83 o 
  -2  12   4       17.11       19.12      6.63 o 
  -1  12   4        1.14        5.82      5.15 o 
   0  12   4        1.53        7.76      5.34 o 
   1  12   4        1.43        4.21      5.13 o 
   2  12   4        9.76        5.16      5.30 o 
   3  12   4       21.87       40.74      9.19 o 
   4  12   4        6.53       13.27     15.96 o 
  -5  13   4        8.90       11.72      7.83 o 
  -4  13   4       28.81       33.11      8.56 o 
  -3  13   4        9.09        6.63      5.92 o 
  -2  13   4        2.08        7.62      5.51 o 
  -1  13   4        1.75        4.35      5.43 o 
   0  13   4        9.03       21.72      8.09 o 
   1  13   4        0.62        4.36      5.28 o 
   2  13   4        0.73        1.24      4.88 o 
  -2  14   4        0.50       -2.79      5.77 o 
  -1  14   4       13.17        3.25      5.34 o 
   0  14   4        0.84       -0.44      5.78 o 
 -11   0   5        1.22       -0.39      9.59 o 
  -9   0   5        5.72        7.92      6.77 o 
  -7   0   5        0.51       -0.20      1.57 o 
  -5   0   5        0.48        5.53      2.50 o 
  -3   0   5       83.66      101.75     26.49 o 
  -1   0   5      334.00      313.57      9.79 o 
   1   0   5      110.15      100.61      5.06 o 
   3   0   5       23.49       29.19      5.49 o 
   5   0   5       48.64       46.35      9.14 o 
   7   0   5        0.15       -3.36      6.67 o 
 -11   1   5       33.33       28.01     12.71 o 
 -10   1   5        6.83        5.73      4.57 o 
  -9   1   5        0.61        0.84      3.33 o 
  -8   1   5      122.36      105.28      5.18 o 
  -7   1   5      130.91      136.08      5.01 o 
  -6   1   5        3.98        6.30      2.33 o 
  -5   1   5      208.90      219.61      7.90 o 
  -4   1   5        2.72        7.04      1.64 o 
  -3   1   5      275.36      416.48     96.28 o 
  -2   1   5       18.78       18.86      1.82 o 
  -1   1   5      128.51      136.38      6.02 o 
   0   1   5      225.41      227.36      7.50 o 
   1   1   5      132.81      151.31      4.75 o 
   2   1   5        1.40        2.69      1.44 o 
   3   1   5      161.45      181.44      9.71 o 
   4   1   5        8.35       19.17      6.24 o 
   5   1   5        0.63       -0.38      3.65 o 
   6   1   5       10.18       12.68      5.65 o 
   7   1   5        0.03        0.18      3.72 o 
   8   1   5        3.90        5.13      5.52 o 
 -11   2   5        1.60        0.97      6.31 o 
 -10   2   5        0.78       -2.36      3.96 o 
  -9   2   5        5.73        9.04      3.17 o 
  -8   2   5        3.47        3.60      2.34 o 
  -7   2   5      168.08      164.83     11.13 o 
  -6   2   5      122.00      126.06      7.99 o 
  -5   2   5        0.09       -0.29      1.14 o 
  -4   2   5       76.50       71.66      3.96 o 
  -3   2   5       48.00       77.18     25.23 o 
  -2   2   5        8.05       14.58      2.98 o 
  -1   2   5      336.03      310.81     11.05 o 
   0   2   5       43.24       47.94      2.63 o 
   1   2   5      231.17      237.60      6.83 o 
   2   2   5       74.25       71.40      3.45 o 
   3   2   5       43.38       39.47      3.84 o 
   4   2   5      114.68      134.32      9.93 o 
   5   2   5        9.04       10.77      4.66 o 
   6   2   5        0.74       -3.21      4.97 o 
   7   2   5       12.58        9.02      5.67 o 
   8   2   5        5.64        8.05      5.98 o 
 -11   3   5        0.30        1.25      5.70 o 
 -10   3   5        2.56        8.55      4.95 o 
  -9   3   5        0.47        3.14      3.25 o 
  -8   3   5       17.88       23.41      3.82 o 
  -7   3   5       10.52       13.57      4.98 o 
  -6   3   5       17.65       18.18      3.27 o 
  -5   3   5       19.44       16.81      2.68 o 
  -4   3   5       11.45       12.47      2.50 o 
  -3   3   5        0.12       -0.97      1.81 o 
  -2   3   5      511.81      510.06     12.06 o 
  -1   3   5     1463.37     1517.43     30.80 o 
   0   3   5      196.28      214.68      6.67 o 
   1   3   5      267.84      313.46      9.66 o 
   2   3   5       12.98       14.61      1.92 o 
   3   3   5      193.45      182.52      7.37 o 
   4   3   5      198.57      222.39     14.62 o 
   5   3   5       98.41      102.60      8.85 o 
   6   3   5       85.89       95.98      9.55 o 
   7   3   5       34.05       37.22      7.03 o 
   8   3   5        7.80        8.93      6.20 o 
 -11   4   5        0.05       -4.79      7.43 o 
 -10   4   5        1.70        1.95      3.87 o 
  -9   4   5       19.14       14.07      4.80 o 
  -8   4   5       20.23       22.82      4.19 o 
  -7   4   5       32.58       29.53      3.68 o 
  -6   4   5       12.09       21.74      4.14 o 
  -5   4   5       49.59       39.31      3.62 o 
  -4   4   5       49.81       58.54      3.62 o 
  -3   4   5       41.49       44.90      7.43 o 
  -2   4   5      359.64      414.48     10.77 o 
  -1   4   5     2585.94     2636.66     53.30 o 
   0   4   5        8.18       11.80      1.98 o 
   1   4   5      127.15      120.25      5.38 o 
   2   4   5       28.39       29.12      2.80 o 
   3   4   5      135.93      132.32      7.11 o 
   4   4   5       57.42       63.67      6.78 o 
   5   4   5       40.22       44.88      7.00 o 
   6   4   5       17.78       22.88      5.85 o 
   7   4   5        5.18        5.99      5.48 o 
 -10   5   5        0.00        1.10      4.69 o 
  -9   5   5       29.17       24.35      5.10 o 
  -8   5   5       12.14       12.52      3.90 o 
  -7   5   5        9.79        8.95      4.66 o 
  -6   5   5       52.35       44.70      4.34 o 
  -5   5   5        0.56        5.11      2.55 o 
  -4   5   5        8.72       14.37      2.44 o 
  -3   5   5       75.41       76.56      4.03 o 
  -2   5   5      691.74      708.54     17.65 o 
  -1   5   5      215.51      218.82      8.09 o 
   0   5   5       19.31       28.09      3.28 o 
   1   5   5      149.28      147.21      6.46 o 
   2   5   5       32.14       29.67      3.20 o 
   3   5   5       22.32       29.48      3.89 o 
   4   5   5       20.95       28.48      5.20 o 
   5   5   5        6.09        5.93      4.23 o 
   6   5   5       16.31       35.57      6.78 o 
   7   5   5        5.48       12.91      6.27 o 
 -10   6   5        1.06        6.92      6.14 o 
  -9   6   5       19.52       26.70      6.37 o 
  -8   6   5       31.15       32.08      5.35 o 
  -7   6   5       16.31       14.24      3.72 o 
  -6   6   5        0.04        1.79      2.50 o 
  -5   6   5       31.63       41.20      4.02 o 
  -4   6   5        9.85       13.79      2.92 o 
  -3   6   5       73.14       76.45      4.15 o 
  -2   6   5       11.56       14.98      2.23 o 
  -1   6   5       25.98       21.36      2.53 o 
   0   6   5       33.53       35.44      4.51 o 
   1   6   5       87.81       98.35      5.43 o 
   2   6   5        0.02        4.40      2.32 o 
   3   6   5        5.59        6.86      2.65 o 
   4   6   5        5.89       13.62      7.14 o 
   5   6   5        4.53       10.30      8.98 o 
   6   6   5       11.52        8.98      5.55 o 
   7   6   5        2.51       17.09      7.73 o 
 -10   7   5        1.60       11.96     13.62 o 
  -9   7   5        2.04        5.70      4.06 o 
  -8   7   5        0.38        1.97      3.42 o 
  -7   7   5       25.24       35.98      5.99 o 
  -6   7   5       46.92       35.04      4.36 o 
  -5   7   5       11.45        9.76      2.71 o 
  -4   7   5        6.47       13.44      4.21 o 
  -3   7   5      148.68      137.96      6.10 o 
  -2   7   5       55.25       49.99      3.53 o 
  -1   7   5      113.77      114.14      5.58 o 
   0   7   5       95.93       81.46      4.76 o 
   1   7   5       18.88       22.85      5.21 o 
   2   7   5       27.45       30.35      3.71 o 
   3   7   5        2.97        4.22      2.86 o 
   4   7   5        1.64        8.20      3.68 o 
   5   7   5        0.70        9.86      5.65 o 
   6   7   5       37.73       46.81      8.84 o 
  -9   8   5        3.03       10.23      5.27 o 
  -8   8   5        1.25       -1.08      3.64 o 
  -7   8   5        1.42        2.96      3.62 o 
  -6   8   5        0.79       -0.33      3.14 o 
  -5   8   5        5.73        5.02      3.07 o 
  -4   8   5       47.12       45.72      3.85 o 
  -3   8   5        0.08       -1.84      2.84 o 
  -2   8   5      242.48      233.06     11.53 o 
  -1   8   5        7.18       10.80      2.27 o 
   0   8   5       42.08       34.61      3.43 o 
   1   8   5      125.63      109.97      6.12 o 
   2   8   5       30.20       28.20      3.62 o 
   3   8   5       44.45       41.74      4.68 o 
   4   8   5        0.19        3.56      5.42 o 
   5   8   5        0.04        1.50      4.11 o 
   6   8   5       21.54       20.32      7.13 o 
  -9   9   5        3.88        8.76      7.85 o 
  -8   9   5        4.13        3.14      4.54 o 
  -7   9   5        2.99        3.90      4.57 o 
  -6   9   5       20.82       20.67      5.03 o 
  -5   9   5        3.50       -0.64      2.86 o 
  -4   9   5       19.40       23.02      4.63 o 
  -3   9   5      102.78       97.33      7.46 o 
  -2   9   5        3.20        1.01      2.05 o 
  -1   9   5      182.51      164.42     12.04 o 
   0   9   5        0.05       -2.85      3.40 o 
   1   9   5       48.36       54.62      6.08 o 
   2   9   5        0.07        3.84      3.26 o 
   3   9   5        0.15        0.49      2.20 o 
   4   9   5        2.67        3.81      4.40 o 
   5   9   5       51.18       46.80     12.61 o 
  -8  10   5        0.42       -0.53      4.66 o 
  -7  10   5        4.36        4.06      4.72 o 
  -6  10   5        9.18        2.58      3.84 o 
  -5  10   5       14.61       15.09      4.59 o 
  -4  10   5       20.28       24.80      9.73 o 
  -3  10   5       11.38       15.44      3.86 o 
  -2  10   5       63.08       59.81      6.01 o 
  -1  10   5       17.02       17.62      4.58 o 
   0  10   5        0.05        3.36      4.92 o 
   1  10   5       19.79       27.52      4.76 o 
   2  10   5       67.35       62.05      8.52 o 
   3  10   5       10.23       13.26      7.13 o 
   4  10   5        2.64        0.08      6.52 o 
   5  10   5       18.50       22.49     10.64 o 
  -7  11   5       12.13       14.09      8.12 o 
  -6  11   5        3.06        7.60      6.17 o 
  -5  11   5       10.16       11.97      5.89 o 
  -4  11   5        1.37       -2.17      4.46 o 
  -3  11   5       45.10       39.48      7.53 o 
  -2  11   5        2.45        4.93      4.64 o 
  -1  11   5        0.33       -6.82      6.82 o 
   0  11   5        9.82       14.89      5.79 o 
   1  11   5       16.46        7.75      5.39 o 
   2  11   5        2.89       10.49      5.26 o 
   3  11   5        6.05        8.23      5.55 o 
   4  11   5        0.26        9.27     14.45 o 
  -6  12   5        8.99        9.13      7.26 o 
  -5  12   5        0.29        7.07      6.75 o 
  -4  12   5        8.25        8.88      5.70 o 
  -3  12   5       24.72       26.38      7.74 o 
  -2  12   5        6.95        7.62      5.71 o 
  -1  12   5        0.97        0.56      4.16 o 
   0  12   5        0.06        6.86      5.48 o 
   1  12   5       12.79       15.21      8.03 o 
   2  12   5        0.34        1.66      4.37 o 
   3  12   5        0.37        5.15      6.78 o 
  -4  13   5        1.26       -1.36      7.07 o 
  -3  13   5        6.10        0.55      7.51 o 
  -2  13   5        0.04       -5.63      5.67 o 
  -1  13   5       58.88       65.10     11.46 o 
   0  13   5        0.52        3.11      5.68 o 
   1  13   5        0.64        3.57      5.29 o 
 -10   0   6       10.98       16.36      8.62 o 
  -8   0   6      123.64      135.95     15.94 o 
  -6   0   6       19.51       24.83     14.97 o 
  -4   0   6      398.98      409.25     21.94 o 
  -2   0   6       27.88       30.29      3.34 o 
   0   0   6     1356.57     1398.29     61.72 o 
   2   0   6      196.84      202.14      9.21 o 
   4   0   6      245.84      274.50     29.64 o 
   6   0   6        0.60       -2.42      7.14 o 
 -11   1   6        0.14       -4.95      7.53 o 
 -10   1   6        3.26       11.78      5.15 o 
  -9   1   6       58.01       57.91      7.88 o 
  -8   1   6      147.17      139.23     10.88 o 
  -7   1   6      142.50      137.42     13.92 o 
  -6   1   6       14.63       31.28      5.35 o 
  -5   1   6       29.38       41.64      5.31 o 
  -4   1   6      121.59      128.72     20.61 o 
  -3   1   6       11.03       17.87      2.62 o 
  -2   1   6      149.80      159.07      8.09 o 
  -1   1   6        6.36        8.59      1.74 o 
   0   1   6       41.26       33.38      2.44 o 
   1   1   6      107.93      115.64      4.68 o 
   2   1   6       96.34       93.82      4.36 o 
   3   1   6      185.42      213.21     12.29 o 
   4   1   6        0.48       13.21      4.25 o 
   5   1   6       74.00       76.23      9.17 o 
   6   1   6        2.33       17.96      7.79 o 
   7   1   6        3.05        2.42      5.04 o 
 -11   2   6        0.70       -6.72      8.40 o 
 -10   2   6        0.85       -0.51      4.04 o 
  -9   2   6        0.11       -3.51      4.09 o 
  -8   2   6        9.92       15.13      5.13 o 
  -7   2   6       20.30       20.65      2.89 o 
  -6   2   6        3.41        8.87      4.27 o 
  -5   2   6      143.04      128.44      6.16 o 
  -4   2   6      407.03      567.64    142.54 o 
  -3   2   6      405.45      413.26     16.65 o 
  -2   2   6       22.62       23.69      1.94 o 
  -1   2   6        0.41        5.66      2.05 o 
   0   2   6       76.61       81.38      3.68 o 
   1   2   6      219.94      241.22      7.66 o 
   2   2   6        0.07        3.64      1.69 o 
   3   2   6        2.97       15.51      3.98 o 
   4   2   6      177.44      212.94     14.93 o 
   5   2   6       12.83       15.06      4.75 o 
   6   2   6        0.75        0.42      3.80 o 
   7   2   6        0.89       10.65      6.03 o 
 -11   3   6        0.07        2.15      7.64 o 
 -10   3   6        3.12        5.20      4.56 o 
  -9   3   6        9.52       21.28      5.81 o 
  -8   3   6       12.62       17.25      3.66 o 
  -7   3   6       61.43       69.86      7.45 o 
  -6   3   6        0.06        4.25      1.97 o 
  -5   3   6      110.13      104.67      5.68 o 
  -4   3   6        0.00       11.94      3.78 o 
  -3   3   6       85.68       83.83      5.15 o 
  -2   3   6        2.11        0.77      2.12 o 
  -1   3   6       93.79      101.25      4.37 o 
   0   3   6       15.88       19.94      2.42 o 
   1   3   6       44.87       51.52      3.60 o 
   2   3   6        2.57        3.56      3.84 o 
   3   3   6      152.25      168.28     10.96 o 
   4   3   6      103.58      116.95     10.07 o 
   5   3   6       38.05       51.79      9.16 o 
   6   3   6        0.08       -0.83      3.85 o 
   7   3   6        1.30        5.55      6.52 o 
 -11   4   6        3.77        6.98      9.24 o 
 -10   4   6        0.67        3.20      4.85 o 
  -9   4   6        0.03        5.78      4.63 o 
  -8   4   6       40.55       43.81      7.02 o 
  -7   4   6        9.29        6.01      2.61 o 
  -6   4   6       31.93       40.44      4.05 o 
  -5   4   6       33.25       32.70      3.77 o 
  -4   4   6        0.35        7.44      5.36 o 
  -3   4   6       22.06       21.98      2.52 o 
  -2   4   6       59.15       61.75      4.55 o 
  -1   4   6       29.56       31.12      3.56 o 
   0   4   6       13.49       10.28      3.51 o 
   1   4   6        6.50        5.39      2.29 o 
   2   4   6      110.64      117.26      5.93 o 
   3   4   6       26.35       26.45      2.91 o 
   4   4   6       37.56       44.28      6.57 o 
   5   4   6        1.56        3.05      4.03 o 
   6   4   6        0.71       -0.44      4.81 o 
   7   4   6        0.33       -3.89      5.61 o 
 -10   5   6        0.36        4.67      4.87 o 
  -9   5   6       64.24       64.97      7.44 o 
  -8   5   6        0.01       -2.73      2.73 o 
  -7   5   6       39.13       40.17      6.48 o 
  -6   5   6       68.37       64.71      7.10 o 
  -5   5   6       15.45       17.85      4.45 o 
  -4   5   6      248.00      288.24     47.60 o 
  -3   5   6       62.66       62.66      3.96 o 
  -2   5   6        0.70        6.69      1.85 o 
  -1   5   6       11.32       16.21      2.37 o 
   0   5   6       71.77       62.22      4.95 o 
   1   5   6       44.72       46.41      5.44 o 
   2   5   6        5.03        9.23      3.89 o 
   3   5   6       13.16       11.55      3.12 o 
   4   5   6        2.72        1.02      4.01 o 
   5   5   6        0.00        4.68      4.71 o 
   6   5   6        8.90       14.07      6.41 o 
 -10   6   6        0.22        4.49      5.03 o 
  -9   6   6        1.65        2.02      4.33 o 
  -8   6   6        7.06        5.50      3.68 o 
  -7   6   6       16.97       22.74      4.72 o 
  -6   6   6      108.57      111.60      9.24 o 
  -5   6   6      109.17      120.90     21.23 o 
  -4   6   6       42.30       42.84      5.14 o 
  -3   6   6      158.32      152.81      6.77 o 
  -2   6   6       88.38       82.36      4.83 o 
  -1   6   6      533.24      533.47     16.10 o 
   0   6   6        0.02       -0.96      1.98 o 
   1   6   6       42.74       45.47      4.40 o 
   2   6   6        8.79        8.10      3.86 o 
   3   6   6        3.22        2.90      2.37 o 
   4   6   6       15.00       17.06      5.78 o 
   5   6   6        0.82        6.17      4.60 o 
   6   6   6        0.01        0.71      4.74 o 
 -10   7   6        2.40        6.44      7.07 o 
  -9   7   6       15.91       18.26      6.68 o 
  -8   7   6        5.75       14.66      4.90 o 
  -7   7   6       19.69       38.05      5.77 o 
  -6   7   6      144.28      137.46      8.80 o 
  -5   7   6       21.05       22.50      4.17 o 
  -4   7   6      100.68      101.80      5.87 o 
  -3   7   6      127.51      121.46      6.19 o 
  -2   7   6        8.59       13.02      3.25 o 
  -1   7   6       10.87        8.81      2.57 o 
   0   7   6       12.84       14.12      2.86 o 
   1   7   6        6.04        5.11      3.01 o 
   2   7   6       34.31       29.16      4.36 o 
   3   7   6        0.18        2.39      2.40 o 
   4   7   6       10.59        6.16      5.24 o 
   5   7   6        0.00       -0.45      3.85 o 
   6   7   6        7.08        0.02      5.15 o 
  -9   8   6        0.02       -1.09      6.87 o 
  -8   8   6       10.36       11.78      5.48 o 
  -7   8   6        0.40       -0.52      3.02 o 
  -6   8   6       58.08       63.42      9.52 o 
  -5   8   6       59.76       59.92     10.39 o 
  -4   8   6        3.33        1.85      2.61 o 
  -3   8   6        2.92        2.67      2.68 o 
  -2   8   6      259.41      230.97      9.21 o 
  -1   8   6        0.55        0.15      3.09 o 
   0   8   6       31.47       29.34      3.52 o 
   1   8   6        8.70       10.15      3.09 o 
   2   8   6       17.86       22.07      4.56 o 
   3   8   6       16.33       15.70      3.91 o 
   4   8   6        0.04       11.25      5.71 o 
   5   8   6       12.58       12.96      6.48 o 
  -8   9   6        0.25        1.48      4.46 o 
  -7   9   6        3.35        4.90      4.53 o 
  -6   9   6        0.13       -0.31      5.13 o 
  -5   9   6        3.99        8.23      4.33 o 
  -4   9   6       24.40       42.29      6.00 o 
  -3   9   6        5.31        8.98      3.26 o 
  -2   9   6       61.29       67.54      6.48 o 
  -1   9   6       61.98       63.30      7.82 o 
   0   9   6        5.47        5.15      4.65 o 
   1   9   6       14.68       15.95      4.53 o 
   2   9   6        5.14        3.37      4.12 o 
   3   9   6        1.82       -2.55      2.96 o 
   4   9   6        2.53        3.08      7.41 o 
   5   9   6        3.95        7.74     10.04 o 
  -8  10   6        0.71       -0.17      6.20 o 
  -7  10   6        9.36       20.23      6.76 o 
  -6  10   6        0.04        0.92      4.54 o 
  -5  10   6       20.14       27.96      6.50 o 
  -4  10   6        0.25        1.29      3.05 o 
  -3  10   6       52.23       52.60      6.02 o 
  -2  10   6        3.20        8.57      3.67 o 
  -1  10   6        2.95        7.23      3.60 o 
   0  10   6        3.89        3.22      4.18 o 
   1  10   6       17.50       14.37      4.52 o 
   2  10   6        1.87       -4.84      4.84 o 
   3  10   6        2.88        8.85      9.65 o 
   4  10   6       10.11       23.09     12.96 o 
  -7  11   6       19.53       33.51     10.58 o 
  -6  11   6        4.76        7.84      7.86 o 
  -5  11   6        8.97        1.69      5.62 o 
  -4  11   6       18.64       30.57      9.28 o 
  -3  11   6        1.45        1.92      4.19 o 
  -2  11   6        0.54        3.55      5.93 o 
  -1  11   6        5.17        8.85      5.59 o 
   0  11   6        7.23        1.63      4.13 o 
   1  11   6       16.59       29.30      8.68 o 
   2  11   6        2.98        0.55      4.25 o 
   3  11   6        8.45        6.37     10.37 o 
  -5  12   6        6.16       12.73      8.23 o 
  -4  12   6        0.69        7.05      6.14 o 
  -3  12   6       15.12       27.81      7.43 o 
  -2  12   6        6.15       -1.84      4.78 o 
  -1  12   6       11.82        7.36      5.82 o 
   0  12   6        2.62        5.40      5.67 o 
   1  12   6       28.19       19.18      7.34 o 
   2  12   6       14.11       12.04      7.74 o 
  -3  13   6        3.26        7.61      7.11 o 
  -2  13   6        0.83        3.74      6.68 o 
  -1  13   6        1.53        1.52      5.03 o 
 -11   0   7        0.01        4.00      7.43 o 
  -9   0   7        0.20       -6.31      7.10 o 
  -7   0   7      168.35      191.78     18.61 o 
  -5   0   7      294.69      273.00     20.25 o 
  -3   0   7        0.49       -3.80      4.11 o 
  -1   0   7       83.06       87.98      8.11 o 
   1   0   7      113.29      123.00      7.80 o 
   3   0   7       15.67       22.53      6.70 o 
   5   0   7       10.32       13.58      8.31 o 
 -11   1   7        3.59       17.79      7.42 o 
 -10   1   7        5.71       -0.59      3.94 o 
  -9   1   7       11.58        9.36      9.54 o 
  -8   1   7       64.92       71.31      8.69 o 
  -7   1   7        2.55       -1.63      4.19 o 
  -6   1   7        9.46        7.97      4.61 o 
  -5   1   7        0.01       13.13      4.61 o 
  -4   1   7        0.54       -1.18      2.74 o 
  -3   1   7        1.15        2.51      2.24 o 
  -2   1   7      130.35      112.66      5.39 o 
  -1   1   7      153.72      132.95     10.40 o 
   0   1   7       43.54       47.84      6.23 o 
   1   1   7       60.93       57.59      4.61 o 
   2   1   7       16.85       20.45      2.59 o 
   3   1   7      101.60      107.73      8.22 o 
   4   1   7       83.67       93.07      9.74 o 
   5   1   7       25.42       26.97      6.51 o 
   6   1   7        1.33        3.00      5.05 o 
 -11   2   7        3.24        2.35      6.34 o 
 -10   2   7        0.49       -1.12      4.63 o 
  -9   2   7       18.94        7.60      4.91 o 
  -8   2   7       39.53       48.31      7.20 o 
  -7   2   7       10.00       24.17      5.25 o 
  -6   2   7       35.02       42.74      6.29 o 
  -5   2   7        4.24       14.15      6.68 o 
  -4   2   7      138.33      128.93      8.91 o 
  -3   2   7       44.76       44.66      4.14 o 
  -2   2   7        0.84        4.42      2.75 o 
  -1   2   7       51.50       46.96      3.14 o 
   0   2   7       30.51       27.30      2.91 o 
   1   2   7       50.48       55.98      3.92 o 
   2   2   7        2.00        6.49      2.31 o 
   3   2   7       39.74       38.72      6.78 o 
   4   2   7       21.49       31.38      5.96 o 
   5   2   7        4.42       11.19      6.10 o 
   6   2   7        0.05        1.75      4.96 o 
 -11   3   7        3.01        3.70      8.36 o 
 -10   3   7        0.95        6.43      5.23 o 
  -9   3   7        7.76        9.03      8.86 o 
  -8   3   7        0.10       -4.47      5.06 o 
  -7   3   7       27.72       17.84      5.20 o 
  -6   3   7        5.69        6.27      4.11 o 
  -5   3   7       19.22       26.65      8.61 o 
  -4   3   7       61.99       56.80      4.57 o 
  -3   3   7        1.68        3.74      2.62 o 
  -2   3   7        2.53        0.27      1.23 o 
  -1   3   7       42.71       40.49      5.31 o 
   0   3   7       60.55       58.25      3.98 o 
   1   3   7        6.99       10.56      2.90 o 
   2   3   7        0.11        2.10      1.89 o 
   3   3   7       11.26       22.91      5.56 o 
   4   3   7       53.61       44.74      7.70 o 
   5   3   7       19.16       29.47      7.20 o 
   6   3   7        0.61       -2.37      4.70 o 
 -10   4   7        0.00        1.79      4.74 o 
  -9   4   7        6.68       10.35      5.62 o 
  -8   4   7        2.35        2.38      4.06 o 
  -7   4   7        4.58        8.53      4.35 o 
  -6   4   7       12.14       13.32      2.84 o 
  -5   4   7       37.37       53.12     12.49 o 
  -4   4   7       76.23       76.80      5.93 o 
  -3   4   7        0.72        2.69      2.48 o 
  -2   4   7      115.51      104.17      4.71 o 
  -1   4   7       72.08       74.52      4.46 o 
   0   4   7       43.57       55.35      4.05 o 
   1   4   7       15.70       19.82      3.14 o 
   2   4   7       23.12       24.16      3.25 o 
   3   4   7        1.35        3.62      3.65 o 
   4   4   7        2.38       -2.43      5.65 o 
   5   4   7       18.84       14.70      6.32 o 
   6   4   7        2.68        4.47      9.14 o 
 -10   5   7        1.31        4.81      5.31 o 
  -9   5   7        0.02        4.62      5.72 o 
  -8   5   7        0.21       -2.54      4.07 o 
  -7   5   7       33.18       27.97      4.60 o 
  -6   5   7        3.17        3.61      2.69 o 
  -5   5   7       29.82       38.99      6.45 o 
  -4   5   7      120.04      113.35      8.67 o 
  -3   5   7      171.84      156.91     10.65 o 
  -2   5   7       72.29       71.93      4.43 o 
  -1   5   7      378.39      367.83     12.82 o 
   0   5   7      151.54      161.31      7.73 o 
   1   5   7        0.76        1.00      2.31 o 
   2   5   7       80.97       75.07      6.51 o 
   3   5   7       28.11       30.22      6.35 o 
   4   5   7        8.47       10.63      5.50 o 
   5   5   7        0.09        3.76      4.94 o 
   6   5   7       51.37       57.21     11.35 o 
 -10   6   7        2.20        5.38      5.87 o 
  -9   6   7        3.36        0.90      4.42 o 
  -8   6   7        0.26        2.27      4.22 o 
  -7   6   7        4.94       16.64      5.66 o 
  -6   6   7       69.21       90.93     24.03 o 
  -5   6   7        0.08       -2.59      3.08 o 
  -4   6   7      110.75      120.59      7.82 o 
  -3   6   7        6.15        6.83      2.49 o 
  -2   6   7     1287.04     1265.13     34.37 o 
  -1   6   7      329.83      314.24     14.12 o 
   0   6   7       16.07       17.06      4.90 o 
   1   6   7        3.61        8.08      2.90 o 
   2   6   7       63.77       62.31      5.66 o 
   3   6   7        0.00       -4.67      4.67 o 
   4   6   7        0.00        0.43      4.57 o 
   5   6   7        0.09       -1.60      4.65 o 
  -9   7   7       51.04       48.55      9.39 o 
  -8   7   7       11.39       11.50      5.74 o 
  -7   7   7        8.81       10.11      4.01 o 
  -6   7   7        7.93       10.45      3.96 o 
  -5   7   7        8.08       13.47      4.22 o 
  -4   7   7       56.45       58.32      5.60 o 
  -3   7   7       20.17       18.62      3.35 o 
  -2   7   7        8.27        8.40      2.53 o 
  -1   7   7       99.41       90.58      7.07 o 
   0   7   7        1.20        1.98      3.50 o 
   1   7   7       73.79       67.49      5.83 o 
   2   7   7        4.02        8.07      4.21 o 
   3   7   7       56.21       56.83      8.79 o 
   4   7   7        3.56        2.14      5.02 o 
   5   7   7       27.27       40.80     10.03 o 
  -9   8   7        5.70       12.43      8.23 o 
  -8   8   7       12.56       16.79     11.40 o 
  -7   8   7       15.68       10.06      4.91 o 
  -6   8   7        4.29        1.47      4.26 o 
  -5   8   7       12.69       16.13      3.87 o 
  -4   8   7       12.47       22.60      6.16 o 
  -3   8   7       44.29       40.33      5.02 o 
  -2   8   7       61.48       56.28      4.59 o 
  -1   8   7       24.17       23.27      3.66 o 
   0   8   7        0.30        3.82      2.84 o 
   1   8   7        3.51       10.90      6.37 o 
   2   8   7        1.08       -2.55      2.96 o 
   3   8   7        0.00        2.70      4.07 o 
   4   8   7        0.00        4.48      5.75 o 
  -8   9   7        0.42        2.14      5.26 o 
  -7   9   7        3.56        2.00      5.40 o 
  -6   9   7       22.19       32.92      8.97 o 
  -5   9   7        1.29       11.99      5.47 o 
  -4   9   7        2.18        5.39      4.42 o 
  -3   9   7        0.00       -2.38      4.18 o 
  -2   9   7        1.67        0.65      2.80 o 
  -1   9   7        2.02        5.51      3.67 o 
   0   9   7       20.79       19.59      4.96 o 
   1   9   7        2.41        6.34      5.18 o 
   2   9   7        4.75       -1.77      3.69 o 
   3   9   7        0.12        9.99      9.02 o 
   4   9   7        8.20        5.89     12.30 o 
  -7  10   7        0.00       -1.42      4.66 o 
  -6  10   7        1.93        3.88      4.32 o 
  -5  10   7        0.56       -0.94      3.90 o 
  -4  10   7        0.39        0.87      3.84 o 
  -3  10   7        0.70       -0.91      3.66 o 
  -2  10   7        7.29        6.87      3.58 o 
  -1  10   7        0.02       -2.88      3.62 o 
   0  10   7        2.69        6.19      4.09 o 
   1  10   7        0.12        4.40      4.88 o 
   2  10   7        0.00       10.03      5.61 o 
   3  10   7        5.14       -3.46      9.35 o 
  -6  11   7       19.16       28.74     10.00 o 
  -5  11   7        0.08       10.82     11.41 o 
  -4  11   7        2.75       -1.37      5.55 o 
  -3  11   7        7.72       24.48     12.29 o 
  -2  11   7        3.69        9.07      4.96 o 
  -1  11   7       24.06       27.91      8.00 o 
   0  11   7        5.59        7.04      5.70 o 
   1  11   7        2.83        6.89      5.26 o 
   2  11   7       10.56        2.83      8.56 o 
  -4  12   7       11.59       17.41      9.03 o 
  -3  12   7       12.45       20.02     12.61 o 
  -2  12   7       19.24       17.91      9.51 o 
  -1  12   7       15.74        8.62      8.24 o 
   0  12   7        0.13        7.55      6.32 o 
 -10   0   8        1.48       -1.96      7.10 o 
  -8   0   8      194.49      176.44     20.95 o 
  -6   0   8        2.85       -5.79      8.01 o 
  -4   0   8      528.72      568.71     34.58 o 
  -2   0   8        0.62        4.35      2.91 o 
   0   0   8        1.32        3.97      2.87 o 
   2   0   8       10.85        6.96      7.94 o 
   4   0   8       60.63       70.58     15.26 o 
 -11   1   8        1.64       13.89      7.37 o 
 -10   1   8        0.75        0.76      4.16 o 
  -9   1   8       19.75       20.70      6.84 o 
  -8   1   8       15.76       18.25      7.59 o 
  -7   1   8        0.72        4.13      4.52 o 
  -6   1   8       33.38       44.77      8.86 o 
  -5   1   8       10.60       11.67      4.30 o 
  -4   1   8       31.66       30.56      5.84 o 
  -3   1   8       45.02       48.27      5.95 o 
  -2   1   8       18.21       20.86      2.66 o 
  -1   1   8       35.10       24.27      4.51 o 
   0   1   8      205.80      186.91      8.25 o 
   1   1   8       25.38       25.56      3.23 o 
   2   1   8        0.82        3.24      3.53 o 
   3   1   8      134.37      141.28     14.17 o 
   4   1   8      120.73      126.53     13.13 o 
   5   1   8        8.52        4.73      5.38 o 
 -10   2   8        0.99       -0.32      4.08 o 
  -9   2   8       16.58       14.83      5.84 o 
  -8   2   8        0.11        7.45      4.92 o 
  -7   2   8       11.47       23.70     11.28 o 
  -6   2   8       15.38       30.70     10.23 o 
  -5   2   8       11.38       15.37      8.21 o 
  -4   2   8        0.38        1.51      2.93 o 
  -3   2   8       18.12       13.86      3.45 o 
  -2   2   8       64.98       63.39      5.55 o 
  -1   2   8       34.66       32.14      3.78 o 
   0   2   8       86.29       77.61      4.87 o 
   1   2   8        0.05        2.31      1.96 o 
   2   2   8       59.00       60.92      7.12 o 
   3   2   8        9.25       10.19      4.57 o 
   4   2   8        0.19        0.84      4.09 o 
   5   2   8        4.17        0.15      4.42 o 
 -10   3   8        0.27       -1.74      4.53 o 
  -9   3   8       40.36       44.99      8.89 o 
  -8   3   8       21.36       33.02      7.75 o 
  -7   3   8      188.76      187.88     13.93 o 
  -6   3   8        6.90        7.86      5.79 o 
  -5   3   8       15.69       16.12      7.11 o 
  -4   3   8       20.96       21.91      3.49 o 
  -3   3   8       67.27       68.36      5.98 o 
  -2   3   8        0.00        2.39      2.24 o 
  -1   3   8        0.22        2.90      3.59 o 
   0   3   8        1.01        6.38      3.09 o 
   1   3   8       23.01       22.51      3.46 o 
   2   3   8        0.04        1.62      2.49 o 
   3   3   8        1.52        4.22      3.95 o 
   4   3   8       11.99        5.52      5.26 o 
   5   3   8        3.37       18.03     13.16 o 
 -10   4   8        2.91        3.95      5.56 o 
  -9   4   8        0.06        5.94      5.50 o 
  -8   4   8       10.64       16.96      6.33 o 
  -7   4   8       11.21        7.46      4.80 o 
  -6   4   8      106.70      153.36     51.99 o 
  -5   4   8       44.51       53.64      7.05 o 
  -4   4   8       75.02       74.24      5.96 o 
  -3   4   8      125.32      121.09      7.98 o 
  -2   4   8      148.11      142.88      6.28 o 
  -1   4   8        0.38        3.37      2.06 o 
   0   4   8        2.74       -1.38      2.16 o 
   1   4   8       41.09       44.72      5.02 o 
   2   4   8        8.97        9.75      4.40 o 
   3   4   8       14.76       17.09      6.06 o 
   4   4   8        0.01        2.54      4.52 o 
   5   4   8        0.11        0.81      5.09 o 
 -10   5   8        5.48        8.12      6.51 o 
  -9   5   8       12.42       16.86      6.61 o 
  -8   5   8        4.82        8.43      6.41 o 
  -7   5   8       17.49       28.06      7.39 o 
  -6   5   8       12.87       10.05      6.22 o 
  -5   5   8       72.99       69.51      8.23 o 
  -4   5   8        0.84        3.44      2.88 o 
  -3   5   8       45.04       43.82      4.89 o 
  -2   5   8       70.33       64.12      5.77 o 
  -1   5   8       42.84       44.24      3.95 o 
   0   5   8       12.34        7.87      2.79 o 
   1   5   8       12.68       11.88      3.60 o 
   2   5   8       12.56       16.51      5.28 o 
   3   5   8       34.30       27.72      7.37 o 
   4   5   8        3.45        7.01      5.89 o 
   5   5   8        1.59       -0.27      4.48 o 
  -9   6   8       16.85       22.97     10.66 o 
  -8   6   8        0.07        3.84      4.92 o 
  -7   6   8        2.07       11.94     11.33 o 
  -6   6   8        0.00        4.00      3.73 o 
  -5   6   8       24.09       30.20      7.86 o 
  -4   6   8        7.23        4.86      3.18 o 
  -3   6   8       38.15       33.80      5.06 o 
  -2   6   8       10.19        7.49      2.36 o 
  -1   6   8       60.27       57.13      4.96 o 
   0   6   8       16.87       17.24      5.39 o 
   1   6   8        3.30        2.72      3.18 o 
   2   6   8       39.66       51.17      7.97 o 
   3   6   8        0.00        3.76      4.65 o 
   4   6   8        6.87        6.54      6.05 o 
  -9   7   8       15.29       20.05      9.16 o 
  -8   7   8        5.02       11.78      6.55 o 
  -7   7   8        3.68        4.51      4.27 o 
  -6   7   8        6.30       10.55      4.95 o 
  -5   7   8       20.00       26.62      4.66 o 
  -4   7   8        1.99       -2.40      2.97 o 
  -3   7   8        1.53       -2.50      2.87 o 
  -2   7   8      141.78      123.72      8.94 o 
  -1   7   8       55.78       54.66      5.93 o 
   0   7   8       57.69       60.63      5.90 o 
   1   7   8        9.10       13.49      3.94 o 
   2   7   8        8.57        3.86      4.63 o 
   3   7   8        0.02        4.24      5.05 o 
   4   7   8        2.42       -1.04      5.78 o 
  -8   8   8        1.79        1.04      5.95 o 
  -7   8   8        3.91        6.62      6.48 o 
  -6   8   8        5.98        0.87      3.93 o 
  -5   8   8        1.95        3.43      4.36 o 
  -4   8   8       12.77       17.65      5.97 o 
  -3   8   8       20.07       17.59      3.87 o 
  -2   8   8       17.69       15.59      4.72 o 
  -1   8   8        5.77        6.02      3.98 o 
   0   8   8        7.07        7.99      5.88 o 
   1   8   8       13.23        8.69      4.05 o 
   2   8   8        1.61        7.83      4.95 o 
   3   8   8        3.02        7.96      7.34 o 
  -7   9   8        0.48       -1.50      5.65 o 
  -6   9   8        8.52       16.03      5.88 o 
  -5   9   8        0.00        2.79      5.48 o 
  -4   9   8        0.00        4.77      4.64 o 
  -3   9   8       16.27       30.24      5.74 o 
  -2   9   8       30.12       37.07      7.66 o 
  -1   9   8        2.62        2.73      3.31 o 
   0   9   8        7.20        6.59      4.80 o 
   1   9   8        0.04        3.12      6.22 o 
   2   9   8        1.18        1.06      6.03 o 
  -6  10   8        4.81        9.28      6.87 o 
  -5  10   8        5.55        2.91      5.32 o 
  -4  10   8        7.49        5.26      5.11 o 
  -3  10   8        7.08       11.90      5.37 o 
  -2  10   8        4.13        0.09      3.78 o 
  -1  10   8        8.40        9.61      5.85 o 
   0  10   8        2.47       10.67      6.02 o 
   1  10   8        0.19        6.54      9.03 o 
  -5  11   8        5.79        1.90      5.53 o 
  -4  11   8        3.04       18.89      9.03 o 
  -3  11   8        0.31       -1.29      5.33 o 
  -2  11   8       23.50       23.20     10.34 o 
  -1  11   8        1.15       -1.04      6.92 o 
   0  11   8        0.09        3.78      8.06 o 
  -9   0   9        6.71        6.13      8.25 o 
  -7   0   9        0.11        8.07     20.92 o 
  -5   0   9       50.08       54.07     10.36 o 
  -3   0   9        1.20       -3.36      5.02 o 
  -1   0   9       24.33       17.10      4.13 o 
   1   0   9       19.67       22.66      4.82 o 
   3   0   9       95.49      113.23     17.12 o 
 -10   1   9        0.29        0.15      4.37 o 
  -9   1   9        3.28        3.45      5.49 o 
  -8   1   9        0.01        4.95      5.05 o 
  -7   1   9       31.08       49.29     13.26 o 
  -6   1   9        0.00        0.25      3.77 o 
  -5   1   9       40.73       47.06      6.90 o 
  -4   1   9       66.79       62.88      7.38 o 
  -3   1   9        8.98        5.84      3.67 o 
  -2   1   9       13.00       19.65      3.64 o 
  -1   1   9        0.24        2.11      2.08 o 
   0   1   9       67.85       63.81      4.79 o 
   1   1   9        0.08        1.04      2.22 o 
   2   1   9       22.43       29.00      6.55 o 
   3   1   9       20.55       15.69      5.68 o 
   4   1   9       13.18        6.25      5.77 o 
 -10   2   9        0.61       -0.65      4.59 o 
  -9   2   9        9.96        8.76      5.78 o 
  -8   2   9       29.25       33.72      6.99 o 
  -7   2   9        7.73       16.57      6.93 o 
  -6   2   9        0.93       -0.23      3.34 o 
  -5   2   9      160.45      161.62     12.54 o 
  -4   2   9        0.09        0.62      3.30 o 
  -3   2   9        1.30       -0.22      2.90 o 
  -2   2   9        2.24       -0.99      2.44 o 
  -1   2   9       15.37       15.65      3.69 o 
   0   2   9       18.02       20.18      3.27 o 
   1   2   9        1.70        2.28      2.39 o 
   2   2   9        7.28        7.54      4.44 o 
   3   2   9        5.46       -1.06      3.72 o 
   4   2   9       46.38       42.09      9.76 o 
 -10   3   9        1.22        3.17      5.53 o 
  -9   3   9       23.15       13.59      6.34 o 
  -8   3   9       22.16       25.72      7.45 o 
  -7   3   9       31.83       53.17     15.92 o 
  -6   3   9       55.44       49.02      7.47 o 
  -5   3   9       32.63       36.81      6.90 o 
  -4   3   9        0.00        0.07      3.08 o 
  -3   3   9       97.58       93.15      8.27 o 
  -2   3   9       11.32       15.00      4.55 o 
  -1   3   9       48.22       42.48      4.06 o 
   0   3   9       71.76       68.77      5.49 o 
   1   3   9        1.19        0.34      2.20 o 
   2   3   9       50.37       51.12      7.81 o 
   3   3   9       14.17       15.60      6.26 o 
   4   3   9        0.10       -1.55      5.27 o 
 -10   4   9       12.96       14.79      8.37 o 
  -9   4   9       15.97       16.03      6.76 o 
  -8   4   9        0.22        2.77      5.63 o 
  -7   4   9       25.00       35.53      8.24 o 
  -6   4   9        0.14       -1.84      4.92 o 
  -5   4   9       10.74       20.03      6.50 o 
  -4   4   9      134.66      148.55     10.83 o 
  -3   4   9       50.86       53.62      6.07 o 
  -2   4   9      135.28      135.90      8.91 o 
  -1   4   9        3.69        0.96      2.22 o 
   0   4   9        2.28        6.24      2.96 o 
   1   4   9        1.98       -1.78      2.52 o 
   2   4   9       24.73       21.00      6.31 o 
   3   4   9       27.70       26.95      7.05 o 
   4   4   9       23.90       20.47      8.52 o 
  -9   5   9        5.78        9.68      6.22 o 
  -8   5   9        3.50        3.49      5.96 o 
  -7   5   9        1.70       -3.42      5.19 o 
  -6   5   9       13.22       16.92      5.62 o 
  -5   5   9        5.24        4.04      3.74 o 
  -4   5   9      122.05       98.56      9.93 o 
  -3   5   9        0.00        2.04      4.26 o 
  -2   5   9      252.29      228.02     14.94 o 
  -1   5   9        5.22       13.53      3.87 o 
   0   5   9        6.03        5.97      3.00 o 
   1   5   9        0.53       -3.08      3.96 o 
   2   5   9       14.92       16.66      5.78 o 
   3   5   9        0.49       -4.22      5.20 o 
  -9   6   9        6.17       12.29      7.70 o 
  -8   6   9        0.34        0.59      7.42 o 
  -7   6   9       13.01       27.09      6.79 o 
  -6   6   9       18.69       18.23      5.55 o 
  -5   6   9        0.06        1.94      3.88 o 
  -4   6   9        6.01        8.85      5.12 o 
  -3   6   9       23.69       19.18      4.29 o 
  -2   6   9        0.24        6.38      3.80 o 
  -1   6   9       37.68       35.66      5.65 o 
   0   6   9        4.33        2.03      2.70 o 
   1   6   9        5.11        0.49      2.58 o 
   2   6   9        7.85        5.91      5.06 o 
   3   6   9        1.00        2.10      5.03 o 
  -8   7   9        4.43       12.85      8.50 o 
  -7   7   9        8.74        5.18      5.04 o 
  -6   7   9        0.01        1.81      4.38 o 
  -5   7   9        0.21        4.20      4.10 o 
  -4   7   9        5.71       11.22      4.28 o 
  -3   7   9       17.96       21.00      6.45 o 
  -2   7   9       81.14       61.23      7.11 o 
  -1   7   9       44.71       44.44      6.74 o 
   0   7   9        0.81        3.39      2.81 o 
   1   7   9        7.07        3.95      3.71 o 
   2   7   9        1.10        7.22      5.63 o 
  -7   8   9       20.83       23.74      9.06 o 
  -6   8   9       28.39       20.59      8.18 o 
  -5   8   9        2.27        7.12      6.03 o 
  -4   8   9        0.73        1.85      4.16 o 
  -3   8   9        9.51        9.71      5.72 o 
  -2   8   9      138.56      127.80     14.11 o 
  -1   8   9       18.24       19.67      7.97 o 
   0   8   9       12.23       11.93      6.00 o 
   1   8   9        4.43       -3.79      9.01 o 
   2   8   9        3.68       14.51     16.93 o 
  -6   9   9       11.80        7.39      6.03 o 
  -5   9   9        0.57        1.80      5.36 o 
  -4   9   9        2.99        5.59      5.99 o 
  -3   9   9       17.67       12.98      6.09 o 
  -2   9   9       34.91       32.44      7.49 o 
  -1   9   9        4.18       12.57      6.34 o 
   0   9   9        1.16       -4.22      5.96 o 
   1   9   9        1.03       -3.79      9.12 o 
  -5  10   9        3.38       -2.53     11.94 o 
  -4  10   9        2.54        2.77      6.73 o 
  -3  10   9       15.04       17.02      8.99 o 
  -2  10   9       23.18       17.58      9.35 o 
  -1  10   9        4.49       -0.50     10.70 o 
  -8   0  10       24.60       45.97     16.05 o 
  -6   0  10       18.09       33.92     10.28 o 
  -4   0  10       52.72       64.24     11.80 o 
  -2   0  10       34.22       32.30      8.45 o 
   0   0  10        6.62        9.66      4.24 o 
   2   0  10        0.07        2.48      5.85 o 
  -9   1  10        1.53        3.18      5.05 o 
  -8   1  10       21.28       33.54      9.52 o 
  -7   1  10       26.88       45.57      8.12 o 
  -6   1  10        5.01        2.49      3.84 o 
  -5   1  10        0.07       -1.42      3.75 o 
  -4   1  10        0.71       -0.16      3.37 o 
  -3   1  10       33.95       37.37      6.18 o 
  -2   1  10        0.74        7.22      4.48 o 
  -1   1  10       19.65       26.68      5.05 o 
   0   1  10        6.14        4.31      2.76 o 
   1   1  10        9.40        9.47      4.70 o 
   2   1  10        0.49        3.44      4.39 o 
   3   1  10       21.30       11.67      6.16 o 
  -9   2  10       11.70       36.81     14.89 o 
  -8   2  10       35.79       74.93     32.61 o 
  -7   2  10       19.75       23.81      9.52 o 
  -6   2  10        1.63       -0.15      3.26 o 
  -5   2  10       10.90       11.02      5.42 o 
  -4   2  10      106.60      107.87      9.52 o 
  -3   2  10        0.12        0.41      3.00 o 
  -2   2  10       23.41       35.66      5.97 o 
  -1   2  10       12.44       15.35      4.24 o 
   0   2  10        8.02        9.91      5.00 o 
   1   2  10        0.44        8.56      6.62 o 
   2   2  10        3.00        2.52      4.51 o 
   3   2  10       34.80       24.58      9.93 o 
  -9   3  10        5.51        2.28      5.57 o 
  -8   3  10       10.64       17.70      7.50 o 
  -7   3  10        3.84       10.59      5.68 o 
  -6   3  10       22.06       26.79      6.56 o 
  -5   3  10        7.56        4.64      4.95 o 
  -4   3  10        0.53        7.51      4.71 o 
  -3   3  10       35.91       34.56      6.68 o 
  -2   3  10        4.22        4.44      4.00 o 
  -1   3  10        4.83        1.92      3.51 o 
   0   3  10       23.85       21.64      5.76 o 
   1   3  10        0.24       -1.46      3.94 o 
   2   3  10        4.94        5.66      4.88 o 
   3   3  10        9.54        7.88      6.57 o 
  -9   4  10       27.86       33.04     10.98 o 
  -8   4  10        3.71        7.62      5.64 o 
  -7   4  10       19.02       12.50     10.15 o 
  -6   4  10        0.47       -1.10      4.82 o 
  -5   4  10        0.02        2.82      5.10 o 
  -4   4  10        0.07       11.18      6.28 o 
  -3   4  10       30.08       33.06      6.42 o 
  -2   4  10        1.22        2.46      3.19 o 
  -1   4  10        9.03       15.52      4.63 o 
   0   4  10       35.29       31.35      5.69 o 
   1   4  10        8.77       14.43      5.27 o 
   2   4  10        1.21        3.46      5.02 o 
  -8   5  10        5.41        1.54      6.78 o 
  -7   5  10        9.51        7.61      5.34 o 
  -6   5  10       16.46       15.53      8.09 o 
  -5   5  10        6.96       12.91      8.30 o 
  -4   5  10        0.13        4.31      4.34 o 
  -3   5  10        8.40       13.07      4.95 o 
  -2   5  10       31.13       35.11      6.10 o 
  -1   5  10       29.47       28.94      5.88 o 
   0   5  10       22.45       24.28      5.88 o 
   1   5  10        1.65        5.36      5.76 o 
   2   5  10        0.00       -5.21      7.11 o 
  -8   6  10        4.03        7.15      6.40 o 
  -7   6  10        0.44       15.21      7.41 o 
  -6   6  10        0.08       -1.86      3.95 o 
  -5   6  10       10.68        4.41      4.46 o 
  -4   6  10        0.39       -2.00      3.79 o 
  -3   6  10       39.36       42.26      7.19 o 
  -2   6  10        2.04        7.11      5.94 o 
  -1   6  10        4.51        3.05      3.86 o 
   0   6  10       23.41       19.54      6.56 o 
   1   6  10       10.64        6.53      6.37 o 
   2   6  10        0.23       -4.74     12.24 o 
  -7   7  10        0.63        4.59      6.79 o 
  -6   7  10        7.49       12.72      6.95 o 
  -5   7  10        1.61        2.33      3.86 o 
  -4   7  10       11.33       12.97      5.31 o 
  -3   7  10        5.79        2.29      4.77 o 
  -2   7  10       59.09       51.38      7.37 o 
  -1   7  10        7.83        4.23      4.08 o 
   0   7  10        1.96        2.91      4.70 o 
   1   7  10        0.06       -2.60      8.77 o 
  -6   8  10        3.16       -0.81      5.07 o 
  -5   8  10        0.12        2.94      6.78 o 
  -4   8  10        0.18       -0.16      6.26 o 
  -3   8  10       80.49       67.20     11.00 o 
  -2   8  10       68.78       51.96     11.04 o 
  -1   8  10        0.00       -0.64      4.85 o 
   0   8  10        0.40       -0.39      7.38 o 
  -5   9  10        6.31        8.46      9.39 o 
  -4   9  10        2.95       -3.71      5.00 o 
  -3   9  10        2.69        7.72      6.65 o 
  -2   9  10       32.24       25.94      9.25 o 
  -9   0  11        8.61       24.49     12.44 o 
  -7   0  11        5.21        5.66      6.59 o 
  -5   0  11       27.09       30.58     10.39 o 
  -3   0  11        0.45       11.23      7.26 o 
  -1   0  11       15.58        5.22      5.74 o 
   1   0  11       26.14       31.37     15.99 o 
  -9   1  11        0.15        7.95      6.81 o 
  -8   1  11        0.31        3.34      4.73 o 
  -7   1  11       21.77       29.49      7.49 o 
  -6   1  11       17.21       17.53      6.82 o 
  -5   1  11       17.94       16.11      5.27 o 
  -4   1  11        1.92       -3.40      4.39 o 
  -3   1  11       50.12       55.94      7.64 o 
  -2   1  11        1.18        4.41      4.21 o 
  -1   1  11        2.36        7.35      4.84 o 
   0   1  11        0.21       -4.36      9.32 o 
   1   1  11        4.68        3.87      7.11 o 
   2   1  11       26.10       24.60     11.50 o 
  -8   2  11       17.73       23.83      6.92 o 
  -7   2  11       32.20       44.59      9.37 o 
  -6   2  11        6.69       10.90      5.60 o 
  -5   2  11       87.72       65.52      8.44 o 
  -4   2  11        0.08        8.47      4.93 o 
  -3   2  11       58.05       55.31      8.14 o 
  -2   2  11       19.68       19.29      5.79 o 
  -1   2  11        4.03        4.48      4.27 o 
   0   2  11       10.82       12.96      8.02 o 
   1   2  11        2.02       -6.55      7.45 o 
  -8   3  11       16.28       13.91      6.40 o 
  -7   3  11        6.91        7.71      5.33 o 
  -6   3  11        5.72       18.16      6.23 o 
  -5   3  11       19.63       23.69      6.98 o 
  -4   3  11       74.82       72.41      9.32 o 
  -3   3  11        4.34        2.01      3.85 o 
  -2   3  11       16.33       24.95      6.23 o 
  -1   3  11        4.43        7.50      5.14 o 
   0   3  11       12.33        4.96      7.99 o 
   1   3  11        0.19        3.93      7.31 o 
  -8   4  11       15.40       20.80      8.64 o 
  -7   4  11        6.41        8.08      6.26 o 
  -6   4  11        0.53        2.42      5.08 o 
  -5   4  11        4.53        6.21      5.71 o 
  -4   4  11       20.20       16.09      6.11 o 
  -3   4  11       16.49       13.55      5.56 o 
  -2   4  11        5.42        3.88      4.55 o 
  -1   4  11       55.33       50.38      7.75 o 
   0   4  11        0.07       -5.99      8.90 o 
   1   4  11        1.18        5.90      7.29 o 
  -7   5  11        0.06        4.57      5.38 o 
  -6   5  11       36.09       50.50      9.26 o 
  -5   5  11        0.31        5.55      9.00 o 
  -4   5  11        4.27        8.51      5.31 o 
  -3   5  11       28.78       14.37      6.02 o 
  -2   5  11       19.94       20.65      6.61 o 
  -1   5  11        1.99        5.56      5.30 o 
   0   5  11        0.25        0.65      6.12 o 
  -7   6  11        0.19        2.17      6.24 o 
  -6   6  11        1.23        6.46      5.74 o 
  -5   6  11        1.50       -4.48      4.97 o 
  -4   6  11        2.02        6.70      5.03 o 
  -3   6  11        0.29        4.26      4.88 o 
  -2   6  11        6.36        5.21      5.06 o 
  -1   6  11        3.05        8.34      5.95 o 
  -5   7  11        5.26        6.79      7.22 o 
  -4   7  11        8.51        1.59      5.65 o 
  -3   7  11        0.09       -1.29      5.46 o 
  -2   7  11       25.57       20.80      9.55 o 
  -6   0  12        3.28        2.71      7.25 o 
  -4   0  12       20.96       35.12     10.92 o 
  -2   0  12        3.34        7.45      9.40 o 
   0   0  12        0.12        1.76      7.94 o 
  -7   1  12        1.08       -1.90      4.66 o 
  -6   1  12        0.69        2.93      5.30 o 
  -5   1  12        2.11        5.86      6.37 o 
  -4   1  12       26.37       24.44      7.46 o 
  -3   1  12        0.62       -1.10      4.64 o 
  -2   1  12        8.68        7.09      5.11 o 
  -1   1  12        2.48       -7.18      7.18 o 
  -7   2  12       11.86        9.73      5.94 o 
  -6   2  12        2.25        2.15      5.07 o 
  -5   2  12        0.00       -2.70      5.00 o 
  -4   2  12        0.04        1.29      6.17 o 
  -3   2  12       44.02       40.63      7.78 o 
  -2   2  12        0.42        2.63      4.80 o 
  -1   2  12       36.75       36.44     10.41 o 
  -7   3  12        0.93        5.69      5.46 o 
  -6   3  12        3.06        7.91      8.58 o 
  -5   3  12       19.18       12.24     11.92 o 
  -4   3  12        0.32        1.44      4.59 o 
  -3   3  12       14.26       19.31      6.54 o 
  -2   3  12        8.61       15.09      6.46 o 
  -1   3  12        0.40        2.23      6.60 o 
  -6   4  12        8.95       11.60      5.88 o 
  -5   4  12        9.17        5.36      5.71 o 
  -4   4  12        0.16       -0.52      3.96 o 
  -3   4  12       17.17       17.33      6.67 o 
  -2   4  12        1.17        3.06      4.72 o 
  -5   5  12        4.79       14.52     13.49 o 
  -4   5  12        0.26        2.38      5.27 o 
  -3   5  12        0.12        1.08      5.36 o 
                                                 
